# Supplementary material for: [meso-5,10,15,20-Tetra­kis(5-bromo­thio­phen-2-yl)porphyrinato-κ4 N,N′,N′′,N′′′]nickel(II)
Source: Acta Crystallogr Sect E Struct Rep Online. 2012 Mar 24;68(Pt 4):m471–2. doi: 10.1107/S1600536812011671 (PMC3343861; doi:10.1107/S1600536812011671)
Supplement: Supplementary file 1 [file e-68-0m471-sup1.cif]

##############################################################################
#                                                                            #
# This CIF contains the data in a paper accepted for publication in          #
# Acta Crystallographica Section E. It conforms to the requirements of       #
# Notes for Authors for Acta Crystallographica Section E, and has been       #
# peer reviewed under the auspices of the IUCr Commission on Journals.       #
#                                                                            #
# Full details of the Crystallographic Information File format               #
# are given in the paper "The Crystallographic Information File (CIF):       #
# a New Standard Archive File for Crystallography" by S. R. Hall, F. H.      #
# Allen and I. D. Brown [Acta Cryst. (1991), A47, 655-685].                  #
#                                                                            #
# The current version of the core CIF dictionary is obtainable from          #
# ftp://ftp.iucr.org/pub/cif_core.dic.                                       #
#                                                                            #
# Software is freely available for graphical display of the structure(s)     #
# in this CIF. For information consult the CIF software page                 #
# http://www.iucr.org/resources/cif/software.                                #
#                                                                            #
# This file may be used for bona fide research purposes within the           #
# scientific community so long as proper attribution is given to the journal # 
# article from which it was obtained.                                        #
#                                                                            #
##############################################################################
data_global
_audit_creation_method     SHELXL-97
_journal_date_recd_electronic     2012-03-16
_journal_date_accepted     2012-03-18
_journal_name_full     'Acta Crystallographica, Section E'
_journal_year     2012
_journal_volume     68
_journal_issue      4
_journal_page_first     m471
_journal_page_last     m472
_journal_paper_category     QM
_journal_paper_doi     10.1107/S1600536812011671
_journal_coeditor_code     HG5191
_publ_contact_author
;
     Prof. Edward R.T. Tiekink
     Department of Chemistry
     University of Malaya
     50603 Kuala Lumpur
     Malaysia
;
_publ_contact_author_email     edward.tiekink@gmail.com
_publ_contact_author_fax     '03 7967 4193'
_publ_contact_author_phone     '03 7967 6778'
_publ_section_title
;\
[<i>meso</i>-5,10,15,20-Tetrakis(5-bromothiophen-2-yl)porphyrinato-\
\k^4^<i>N</i>,<i>N</i>',<i>N</i>'',<i>N</i>''']nickel(II)
;
loop_
    _publ_author_name
    _publ_author_footnote
    _publ_author_address
    'R. Prasath ' .
;
Department of Chemistry,
BITS, Pilani -- K. K. Birla Goa Campus, Goa 403 726, India
;
    'P. Bhavana '
;
Additional correspondence author, e-mail: juliebhavana@gmail.com.
;
;
Department of Chemistry,
BITS, Pilani -- K. K. Birla Goa Campus, Goa 403 726, India
;
    'Ng, Seik Weng' .
;
     Department of Chemistry
     University of Malaya
     50603 Kuala Lumpur
     Malaysia
     and
     Chemistry Department
     Faculty of Science
     King Abdulaziz University
     PO Box 80203 Jeddah
     Saudi Arabia
;
    'Tiekink, Edward R. T.' .
;
     Department of Chemistry
     University of Malaya
     50603 Kuala Lumpur
     Malaysia
;
_publ_section_synopsis
;
?
;
data_I
_audit_creation_method     SHELXL-97
_chemical_name_systematic
;
[<i>meso</i>-5,10,15,20-Tetrakis(5-bromothiophen-2-yl)porphyrinato-
\k^4^<i>N</i>,<i>N</i>',<i>N</i>'',<i>N</i>''']nickel(II)
;
_chemical_name_common     ?
_chemical_formula_moiety     'C36 H16 Br4 N4 Ni S4'
_chemical_formula_sum     'C36 H16 Br4 N4 Ni S4'
_chemical_formula_iupac     '[Ni (C36 H16 Br4 N4 S4)]'
_chemical_formula_weight     1011.12
_chemical_melting_point     ?
_symmetry_cell_setting     orthorhombic
_symmetry_space_group_name_H-M     'A b a 2'
_symmetry_space_group_name_Hall     'A 2 -2ac'
loop_
    _symmetry_equiv_pos_as_xyz
    'x, y, z'
    '-x, -y, z'
    'x+1/2, -y+1/2, z'
    '-x+1/2, y+1/2, z'
    'x, y+1/2, z+1/2'
    '-x, -y+1/2, z+1/2'
    'x+1/2, -y+1, z+1/2'
    '-x+1/2, y+1, z+1/2'
_cell_length_a     21.9367(9)
_cell_length_b     19.0090(9)
_cell_length_c     16.1742(6)
_cell_angle_alpha     90.00
_cell_angle_beta     90.00
_cell_angle_gamma     90.00
_cell_volume     6744.6(5)
_cell_formula_units_Z     8
_cell_measurement_reflns_used     3139
_cell_measurement_theta_min     2.3306
_cell_measurement_theta_max     27.5001
_cell_measurement_temperature     100(2)
_exptl_crystal_description     prism
_exptl_crystal_colour     purple
_exptl_crystal_size_max     0.30
_exptl_crystal_size_mid     0.25
_exptl_crystal_size_min     0.20
_exptl_crystal_density_diffrn     1.992
_exptl_crystal_density_meas     ?
_exptl_crystal_density_method     'not measured'
_exptl_crystal_F_000     3936
_exptl_absorpt_coefficient_mu     5.599
_exptl_absorpt_correction_type     multi-scan
_exptl_absorpt_process_details     '(CrysAlis PRO; Agilent, 2011)'
_exptl_absorpt_correction_T_min     0.2844
_exptl_absorpt_correction_T_max     0.4006
_diffrn_ambient_temperature     100(2)
_diffrn_radiation_type     MoK\a
_diffrn_radiation_wavelength     0.71073
_diffrn_radiation_source     'SuperNova (Mo) X-ray Source'
_diffrn_radiation_monochromator     Mirror
_diffrn_measurement_device_type
                  'Agilent SuperNova Dual diffractometer with an Atlas detector'
_diffrn_measurement_method     '\w scan'
_diffrn_detector_area_resol_mean     10.4041
_diffrn_reflns_number     11875
_diffrn_reflns_av_R_equivalents     0.0564
_diffrn_reflns_av_sigmaI/netI     0.0782
_diffrn_reflns_theta_min     2.34
_diffrn_reflns_theta_max     27.56
_diffrn_reflns_theta_full     27.56
_diffrn_measured_fraction_theta_max     0.996
_diffrn_measured_fraction_theta_full     0.996
_diffrn_reflns_limit_h_min     -28
_diffrn_reflns_limit_h_max     20
_diffrn_reflns_limit_k_min     -24
_diffrn_reflns_limit_k_max     19
_diffrn_reflns_limit_l_min     -15
_diffrn_reflns_limit_l_max     20
_diffrn_standards_number     0
_diffrn_standards_interval_count     0
_diffrn_standards_interval_time     0
_diffrn_standards_decay_%     0
_reflns_number_total     5921
_reflns_number_gt     4597
_reflns_threshold_expression     I>2\s(I)
_refine_ls_structure_factor_coef     Fsqd
_refine_ls_matrix_type     full
_refine_ls_R_factor_all     0.0778
_refine_ls_R_factor_gt     0.0556
_refine_ls_wR_factor_gt     0.1273
_refine_ls_wR_factor_ref     0.1397
_refine_ls_goodness_of_fit_ref     1.028
_refine_ls_restrained_S_all     1.028
_refine_ls_number_reflns     5921
_refine_ls_number_parameters     535
_refine_ls_number_restraints     214
_refine_ls_hydrogen_treatment     constr
_refine_ls_weighting_scheme     calc
_refine_ls_weighting_details
                 'calc w=1/[\s^2^(Fo^2^)+(0.0739P)^2^] where P=(Fo^2^+2Fc^2^)/3'
_atom_sites_solution_hydrogens     geom
_atom_sites_solution_primary     direct
_atom_sites_solution_secondary     difmap
_refine_ls_shift/su_max     0.001
_refine_ls_shift/su_mean     0.001
_refine_diff_density_max     0.888
_refine_diff_density_min     -0.774
_refine_ls_extinction_method     none
_refine_ls_extinction_coef     ?
_refine_ls_abs_structure_details     'Flack (1983), 1898 Friedel pairs'
_refine_ls_abs_structure_Flack     -0.026(13)
loop_
    _atom_type_symbol
    _atom_type_description
    _atom_type_scat_dispersion_real
    _atom_type_scat_dispersion_imag
    _atom_type_scat_source
    'C' 'C' 0.0033 0.0016
                         'International Tables Vol C Tables 4.2.6.8 and 6.1.1.4'
    'H' 'H' 0.0000 0.0000
                         'International Tables Vol C Tables 4.2.6.8 and 6.1.1.4'
    'N' 'N' 0.0061 0.0033
                         'International Tables Vol C Tables 4.2.6.8 and 6.1.1.4'
    'S' 'S' 0.1246 0.1234
                         'International Tables Vol C Tables 4.2.6.8 and 6.1.1.4'
    'Ni' 'Ni' 0.3393 1.1124
                         'International Tables Vol C Tables 4.2.6.8 and 6.1.1.4'
    'Br' 'Br' -0.2901 2.4595
                         'International Tables Vol C Tables 4.2.6.8 and 6.1.1.4'
_computing_data_collection     'CrysAlis PRO (Agilent, 2011)'
_computing_cell_refinement     'CrysAlis PRO (Agilent, 2011)'
_computing_data_reduction     'CrysAlis PRO (Agilent, 2011)'
_computing_structure_solution     'SHELXS97 (Sheldrick, 2008)'
_computing_structure_refinement     'SHELXL97 (Sheldrick, 2008)'
_computing_molecular_graphics
                      'ORTEP-3 (Farrugia, 1997) and DIAMOND (Brandenburg, 2006)'
_computing_publication_material     'publCIF (Westrip, 2010)'
loop_
    _atom_site_type_symbol
    _atom_site_label
    _atom_site_fract_x
    _atom_site_fract_y
    _atom_site_fract_z
    _atom_site_U_iso_or_equiv
    _atom_site_adp_type
    _atom_site_calc_flag
    _atom_site_refinement_flags
    _atom_site_occupancy
    _atom_site_symmetry_multiplicity
    _atom_site_disorder_assembly
    _atom_site_disorder_group
    Ni Ni 0.93376(5) 0.79186(5) 0.49494(13) 0.0265(2) Uani d . 1 1 . .
    Br Br4 0.98930(5) 0.89722(6) -0.04302(12) 0.0462(3) Uani d . 1 1 . .
    Br Br1 1.22918(9) 1.10301(11) 0.62570(19) 0.0835(8) Uani d PDU 0.691(3) 1 A
                                                                               1
    Br Br2 0.76615(7) 0.75530(8) 1.00080(15) 0.0555(5) Uani d PDU 0.738(3) 1 B 1
    Br Br3 0.69378(6) 0.41916(10) 0.36601(18) 0.0477(7) Uani d PDU 0.929(9) 1 B
                                                                               1
    S S1 1.11481(18) 1.0234(2) 0.5607(3) 0.0418(10) Uani d PDU 0.691(3) 1 A 1
    S S2 0.80473(15) 0.76565(19) 0.8152(2) 0.0337(8) Uani d PDU 0.738(3) 1 B 1
    S S3 0.75144(18) 0.56085(19) 0.4230(3) 0.0451(10) Uani d PDU 0.929(9) 1 B 1
    C C1 1.1833(6) 1.0204(12) 0.6128(7) 0.039(2) Uani d PDU 0.691(3) 1 A 1
    C C2 1.1970(7) 0.9570(8) 0.6395(7) 0.049(3) Uani d PDU 0.691(3) 1 A 1
    H H2 1.2332 0.9466 0.6695 0.059 Uiso calc PR 0.691(3) 1 A 1
    C C3 1.1542(8) 0.9075(10) 0.6201(9) 0.044(5) Uani d PDU 0.691(3) 1 A 1
    H H3 1.1575 0.8593 0.6349 0.053 Uiso calc PR 0.691(3) 1 A 1
    C C4 1.1060(4) 0.9349(6) 0.5769(5) 0.028(3) Uani d PDU 0.691(3) 1 A 1
    C C5 0.8274(9) 0.7573(2) 0.9198(8) 0.038(2) Uani d PDU 0.738(3) 1 B 1
    C C6 0.8860(6) 0.7533(4) 0.9284(7) 0.037(3) Uani d PDU 0.738(3) 1 B 1
    H H6 0.9054 0.7486 0.9807 0.044 Uiso calc PR 0.738(3) 1 B 1
    C C7 0.9190(7) 0.7566(5) 0.8522(10) 0.033(4) Uani d PDU 0.738(3) 1 B 1
    H H7 0.9621 0.7544 0.8481 0.040 Uiso calc PR 0.738(3) 1 B 1
    C C8 0.8812(4) 0.7633(3) 0.7866(6) 0.023(2) Uani d PDU 0.738(3) 1 B 1
    C C9 0.7624(4) 0.4779(5) 0.3806(3) 0.037(2) Uani d PDU 0.929(9) 1 B 1
    C C10 0.8204(4) 0.4649(5) 0.3627(5) 0.042(3) Uani d PDU 0.929(9) 1 B 1
    H H10 0.8344 0.4221 0.3392 0.050 Uiso calc PR 0.929(9) 1 B 1
    C C11 0.8583(4) 0.5212(5) 0.3821(5) 0.042(3) Uani d PDU 0.929(9) 1 B 1
    H H11 0.9010 0.5201 0.3728 0.050 Uiso calc PR 0.929(9) 1 B 1
    C C12 0.8295(4) 0.5778(5) 0.4154(4) 0.034(3) Uani d PDU 0.929(9) 1 B 1
    Br Br1' 1.26243(13) 1.04721(18) 0.6642(2) 0.0448(11) Uani d PDU 0.309(3) 1 A
                                                                               2
    Br Br2' 0.8321(2) 0.7373(3) 1.0322(3) 0.0637(16) Uani d PDU 0.262(3) 1 B 2
    Br Br3' 0.6913(13) 0.4343(17) 0.329(3) 0.082(10) Uani d PDU 0.071(9) 1 B 2
    S S1' 1.1596(4) 0.9388(5) 0.6245(6) 0.034(2) Uani d PDU 0.309(3) 1 A 2
    S S2' 0.8946(5) 0.7495(7) 0.8595(7) 0.038(3) Uani d PDU 0.262(3) 1 B 2
    S S3' 0.746(2) 0.5740(17) 0.395(3) 0.034(13) Uani d PDU 0.071(9) 1 B 2
    C C1' 1.1861(11) 1.0237(15) 0.618(2) 0.039(2) Uani d PD 0.309 1 A 2
    C C2' 1.1515(11) 1.0620(12) 0.5691(18) 0.049(3) Uani d PD 0.309 1 A 2
    H H2' 1.1606 1.1095 0.5556 0.059 Uiso calc PR 0.309(3) 1 A 2
    C C3' 1.1012(15) 1.0277(15) 0.539(3) 0.044(5) Uani d PD 0.309 1 A 2
    H H3' 1.0719 1.0496 0.5047 0.053 Uiso calc PR 0.309(3) 1 A 2
    C C4' 1.0968(9) 0.9583(9) 0.5643(18) 0.028(3) Uani d PD 0.309 1 A 2
    C C5' 0.8271(14) 0.7572(19) 0.9185(10) 0.038(2) Uani d PD 0.262 1 B 2
    C C6' 0.7797(8) 0.7699(18) 0.8732(11) 0.037(3) Uani d PD 0.262 1 B 2
    H H6' 0.7396 0.7735 0.8951 0.044 Uiso calc PR 0.262(3) 1 B 2
    C C7' 0.7930(11) 0.778(2) 0.7870(13) 0.033(4) Uani d PD 0.262 1 B 2
    H H7' 0.7632 0.7872 0.7458 0.040 Uiso calc PR 0.262(3) 1 B 2
    C C8' 0.8534(7) 0.7712(17) 0.7713(8) 0.023(2) Uani d PD 0.262 1 B 2
    C C9' 0.756(2) 0.484(2) 0.380(6) 0.037(2) Uani d PD 0.071 1 B 2
    C C10' 0.813(3) 0.463(3) 0.392(9) 0.042(3) Uani d PD 0.071 1 B 2
    H H10B 0.8255 0.4154 0.3891 0.050 Uiso calc PR 0.071(9) 1 B 2
    C C11' 0.851(2) 0.519(4) 0.409(9) 0.042(3) Uani d PD 0.071 1 B 2
    H H11B 0.8946 0.5152 0.4084 0.050 Uiso calc PR 0.071(9) 1 B 2
    C C12' 0.822(3) 0.5800(19) 0.428(8) 0.034(3) Uani d PD 0.071 1 B 2
    S S4 0.97840(12) 0.83684(15) 0.13430(18) 0.0472(6) Uani d . 1 1 . .
    N N1 0.9641(3) 0.8293(4) 0.5979(4) 0.0302(16) Uani d . 1 1 . .
    N N2 0.8858(3) 0.7234(4) 0.5555(4) 0.0321(17) Uani d . 1 1 B .
    N N3 0.9020(3) 0.7566(4) 0.3917(4) 0.0285(16) Uani d . 1 1 B .
    N N4 0.9833(3) 0.8581(4) 0.4344(4) 0.0281(15) Uani d . 1 1 B .
    C C13 0.9590(4) 0.8994(6) 0.0664(5) 0.037(2) Uani d . 1 1 . .
    C C14 0.9252(5) 0.9510(7) 0.0986(6) 0.057(3) Uani d . 1 1 . .
    H H14 0.9119 0.9914 0.0691 0.068 Uiso calc R 1 1 . .
    C C15 0.9120(5) 0.9373(6) 0.1823(6) 0.047(3) Uani d . 1 1 . .
    H H15 0.8877 0.9677 0.2153 0.056 Uiso calc R 1 1 . .
    C C16 0.9369(4) 0.8766(5) 0.2120(5) 0.033(2) Uani d . 1 1 B .
    C C17 1.0119(4) 0.8756(5) 0.6093(5) 0.031(2) Uani d . 1 1 . .
    C C18 1.0132(4) 0.8999(5) 0.6927(5) 0.038(2) Uani d . 1 1 . .
    H H18 1.0416 0.9318 0.7163 0.045 Uiso calc R 1 1 . .
    C C19 0.9660(4) 0.8683(5) 0.7312(5) 0.036(2) Uani d . 1 1 . .
    H H19 0.9538 0.8756 0.7869 0.043 Uiso calc R 1 1 . .
    C C20 0.9382(4) 0.8227(5) 0.6744(5) 0.034(2) Uani d . 1 1 B .
    C C21 0.8944(4) 0.7714(5) 0.6948(6) 0.040(2) Uani d D 1 1 . .
    C C22 0.8749(4) 0.7213(5) 0.6384(5) 0.037(2) Uani d . 1 1 B .
    C C23 0.8442(5) 0.6573(5) 0.6606(6) 0.046(2) Uani d . 1 1 . .
    H H23 0.8306 0.6439 0.7142 0.055 Uiso calc R 1 1 B .
    C C24 0.8385(5) 0.6202(5) 0.5907(6) 0.046(3) Uani d . 1 1 B .
    H H24 0.8218 0.5742 0.5859 0.055 Uiso calc R 1 1 . .
    C C25 0.8622(4) 0.6618(4) 0.5242(5) 0.0327(19) Uani d . 1 1 . .
    C C26 0.8555(4) 0.6462(5) 0.4399(6) 0.034(2) Uani d D 1 1 B .
    C C27 0.8693(4) 0.6955(5) 0.3789(6) 0.034(2) Uani d . 1 1 . .
    C C28 0.8496(4) 0.6909(5) 0.2965(5) 0.036(2) Uani d . 1 1 B .
    H H28 0.8275 0.6531 0.2722 0.043 Uiso calc R 1 1 . .
    C C29 0.8681(4) 0.7508(5) 0.2581(6) 0.037(2) Uani d . 1 1 . .
    H H29 0.8594 0.7641 0.2027 0.045 Uiso calc R 1 1 B .
    C C30 0.9027(3) 0.7897(4) 0.3163(5) 0.0237(17) Uani d . 1 1 B .
    C C31 0.9381(4) 0.8475(5) 0.2967(5) 0.0278(18) Uani d . 1 1 . .
    C C32 0.9796(4) 0.8749(4) 0.3524(5) 0.0318(19) Uani d . 1 1 B .
    C C33 1.0303(4) 0.9195(5) 0.3295(5) 0.033(2) Uani d . 1 1 . .
    H H33 1.0377 0.9390 0.2763 0.040 Uiso calc R 1 1 B .
    C C34 1.0651(4) 0.9283(5) 0.3968(6) 0.036(2) Uani d . 1 1 B .
    H H34 1.1030 0.9522 0.3997 0.044 Uiso calc R 1 1 . .
    C C35 1.0337(3) 0.8946(4) 0.4634(5) 0.0285(18) Uani d . 1 1 . .
    C C36 1.0484(4) 0.9021(5) 0.5462(5) 0.035(2) Uani d D 1 1 A .
loop_
    _atom_site_aniso_label
    _atom_site_aniso_U_11
    _atom_site_aniso_U_22
    _atom_site_aniso_U_33
    _atom_site_aniso_U_12
    _atom_site_aniso_U_13
    _atom_site_aniso_U_23
    Ni 0.0393(5) 0.0181(5) 0.0220(4) -0.0025(4) 0.0002(5) -0.0026(5)
    Br4 0.0635(6) 0.0480(7) 0.0269(4) -0.0073(5) 0.0044(5) 0.0000(5)
    Br1 0.0654(12) 0.0559(13) 0.1291(19) -0.0263(9) -0.0319(12) -0.0049(13)
    Br2 0.0674(10) 0.0571(10) 0.0418(8) -0.0203(7) 0.0249(8) -0.0030(7)
    Br3 0.0402(6) 0.0393(8) 0.0637(14) -0.0117(5) 0.0056(7) -0.0212(8)
    S1 0.044(2) 0.0252(19) 0.057(3) -0.0061(15) -0.0136(17) -0.0011(17)
    S2 0.0391(16) 0.033(2) 0.0289(16) -0.0082(14) 0.0072(14) -0.0059(15)
    S3 0.0436(16) 0.0361(17) 0.056(2) -0.0079(14) 0.0078(18) -0.0208(17)
    C1 0.043(4) 0.034(5) 0.040(5) -0.011(4) -0.009(4) -0.003(4)
    C2 0.042(6) 0.054(8) 0.050(7) -0.008(6) -0.001(6) 0.008(6)
    C3 0.051(7) 0.040(8) 0.042(7) -0.002(7) -0.008(6) 0.005(7)
    C4 0.038(5) 0.030(7) 0.017(5) 0.002(5) -0.006(4) 0.000(5)
    C5 0.050(5) 0.023(5) 0.041(5) -0.009(4) 0.018(4) 0.006(4)
    C6 0.055(6) 0.026(6) 0.029(5) -0.003(5) 0.004(5) 0.006(4)
    C7 0.040(7) 0.028(6) 0.032(7) -0.001(6) 0.005(6) -0.007(5)
    C8 0.035(6) 0.010(4) 0.025(5) -0.001(5) 0.004(5) 0.000(4)
    C9 0.037(4) 0.031(5) 0.043(5) -0.007(4) 0.004(4) -0.012(4)
    C10 0.042(5) 0.029(5) 0.055(7) 0.000(4) 0.001(5) -0.013(5)
    C11 0.041(5) 0.034(5) 0.050(7) -0.008(4) 0.002(4) -0.008(5)
    C12 0.047(5) 0.028(5) 0.025(5) -0.005(4) 0.006(4) -0.009(4)
    Br1' 0.0336(16) 0.045(2) 0.056(2) -0.0027(13) -0.0114(13) -0.0138(16)
    Br2' 0.098(4) 0.062(3) 0.031(2) 0.010(3) 0.006(2) 0.0104(19)
    Br3' 0.087(12) 0.078(12) 0.081(13) 0.008(8) 0.010(9) -0.002(9)
    S1' 0.040(4) 0.023(4) 0.038(4) -0.004(4) -0.009(3) 0.013(4)
    S2' 0.040(6) 0.046(6) 0.028(5) 0.009(4) -0.010(5) 0.005(4)
    S3' 0.039(15) 0.036(15) 0.027(15) 0.000(9) 0.006(9) -0.003(9)
    C1' 0.043(4) 0.034(5) 0.040(5) -0.011(4) -0.009(4) -0.003(4)
    C2' 0.042(6) 0.054(8) 0.050(7) -0.008(6) -0.001(6) 0.008(6)
    C3' 0.051(7) 0.040(8) 0.042(7) -0.002(7) -0.008(6) 0.005(7)
    C4' 0.038(5) 0.030(7) 0.017(5) 0.002(5) -0.006(4) 0.000(5)
    C5' 0.050(5) 0.023(5) 0.041(5) -0.009(4) 0.018(4) 0.006(4)
    C6' 0.055(6) 0.026(6) 0.029(5) -0.003(5) 0.004(5) 0.006(4)
    C7' 0.040(7) 0.028(6) 0.032(7) -0.001(6) 0.005(6) -0.007(5)
    C8' 0.035(6) 0.010(4) 0.025(5) -0.001(5) 0.004(5) 0.000(4)
    C9' 0.037(4) 0.031(5) 0.043(5) -0.007(4) 0.004(4) -0.012(4)
    C10' 0.042(5) 0.029(5) 0.055(7) 0.000(4) 0.001(5) -0.013(5)
    C11' 0.041(5) 0.034(5) 0.050(7) -0.008(4) 0.002(4) -0.008(5)
    C12' 0.047(5) 0.028(5) 0.025(5) -0.005(4) 0.006(4) -0.009(4)
    S4 0.0735(16) 0.0387(15) 0.0293(12) 0.0169(13) 0.0105(12) 0.0026(11)
    N1 0.049(4) 0.022(4) 0.020(3) -0.003(3) 0.003(3) -0.002(3)
    N2 0.045(4) 0.019(4) 0.032(4) -0.005(3) 0.005(3) -0.008(3)
    N3 0.036(4) 0.023(4) 0.027(4) -0.003(3) 0.003(3) -0.007(3)
    N4 0.032(3) 0.022(4) 0.030(4) 0.000(3) 0.005(3) -0.002(3)
    C13 0.045(5) 0.054(7) 0.012(4) -0.008(5) -0.001(4) -0.003(4)
    C14 0.067(7) 0.064(8) 0.040(6) 0.026(6) 0.007(5) 0.011(5)
    C15 0.064(6) 0.045(6) 0.030(5) 0.030(5) 0.019(5) 0.008(5)
    C16 0.040(4) 0.029(5) 0.029(4) 0.000(4) 0.009(4) -0.006(4)
    C17 0.034(4) 0.025(5) 0.035(5) -0.005(4) -0.011(4) 0.002(4)
    C18 0.050(5) 0.042(6) 0.021(4) -0.002(4) -0.013(4) -0.010(4)
    C19 0.063(6) 0.024(5) 0.021(4) -0.004(4) 0.010(4) -0.009(4)
    C20 0.050(5) 0.023(5) 0.029(4) 0.006(4) 0.002(4) -0.007(4)
    C21 0.056(6) 0.031(6) 0.032(5) -0.007(5) 0.010(5) -0.003(4)
    C22 0.055(5) 0.022(5) 0.033(5) -0.003(4) 0.016(4) 0.002(4)
    C23 0.077(7) 0.027(5) 0.033(5) -0.013(5) 0.008(5) -0.001(4)
    C24 0.074(7) 0.021(5) 0.042(5) -0.020(5) 0.008(5) 0.000(4)
    C25 0.044(4) 0.017(4) 0.037(5) -0.001(4) 0.008(4) -0.004(4)
    C26 0.038(4) 0.023(5) 0.041(5) -0.004(4) 0.008(4) -0.006(4)
    C27 0.041(4) 0.021(5) 0.038(5) 0.002(4) 0.007(4) -0.006(4)
    C28 0.049(5) 0.028(5) 0.030(5) -0.008(4) -0.001(4) -0.004(4)
    C29 0.044(5) 0.037(6) 0.031(4) 0.001(4) -0.004(4) 0.002(4)
    C30 0.027(4) 0.023(5) 0.022(4) 0.008(3) -0.002(3) -0.004(3)
    C31 0.038(4) 0.025(5) 0.020(4) 0.004(4) 0.003(4) 0.004(3)
    C32 0.045(5) 0.019(5) 0.032(5) 0.000(4) 0.004(4) -0.001(4)
    C33 0.043(5) 0.033(5) 0.024(4) -0.003(4) 0.002(4) 0.002(4)
    C34 0.041(5) 0.028(5) 0.040(5) -0.005(4) 0.005(4) -0.002(4)
    C35 0.032(4) 0.027(5) 0.026(4) 0.001(3) -0.009(4) -0.001(4)
    C36 0.040(5) 0.038(6) 0.028(4) -0.003(4) -0.005(4) 0.002(4)
loop_
    _geom_bond_atom_site_label_1
    _geom_bond_atom_site_label_2
    _geom_bond_site_symmetry_2
    _geom_bond_distance
    _geom_bond_publ_flag
    Ni N1 . 1.930(7) y
    Ni N2 . 1.939(7) y
    Ni N3 . 1.929(7) y
    Ni N4 . 1.929(7) y
    Br4 C13 . 1.891(8) ?
    Br1 C1 . 1.877(14) ?
    Br2 C5 . 1.878(12) ?
    Br3 C9 . 1.889(8) ?
    S1 C4 . 1.712(12) ?
    S1 C1 . 1.724(18) ?
    S2 C8 . 1.741(10) ?
    S2 C5 . 1.770(16) ?
    S3 C9 . 1.736(10) ?
    S3 C12 . 1.746(10) ?
    C1 C2 . 1.32(3) ?
    C2 C3 . 1.37(2) ?
    C2 H2 . 0.9500 ?
    C3 C4 . 1.37(2) ?
    C3 H3 . 0.9500 ?
    C4 C36 . 1.493(13) ?
    C5 C6 . 1.30(2) ?
    C6 C7 . 1.43(2) ?
    C6 H6 . 0.9500 ?
    C7 C8 . 1.35(2) ?
    C7 H7 . 0.9500 ?
    C8 C21 . 1.521(13) ?
    C9 C10 . 1.328(12) ?
    C10 C11 . 1.390(13) ?
    C10 H10 . 0.9500 ?
    C11 C12 . 1.359(13) ?
    C11 H11 . 0.9500 ?
    C12 C26 . 1.476(12) ?
    Br1' C1' . 1.890(16) ?
    Br2' C5' . 1.879(14) ?
    Br3' C9' . 1.888(13) ?
    S1' C1' . 1.72(2) ?
    S1' C4' . 1.727(14) ?
    S2' C8' . 1.738(13) ?
    S2' C5' . 1.769(19) ?
    S3' C9' . 1.738(14) ?
    S3' C12' . 1.747(14) ?
    C1' C2' . 1.31(3) ?
    C2' C3' . 1.37(2) ?
    C2' H2' . 0.9500 ?
    C3' C4' . 1.38(2) ?
    C3' H3' . 0.9500 ?
    C4' C36 . 1.532(14) ?
    C5' C6' . 1.29(3) ?
    C6' C7' . 1.43(2) ?
    C6' H6' . 0.9500 ?
    C7' C8' . 1.36(2) ?
    C7' H7' . 0.9500 ?
    C8' C21 . 1.530(15) ?
    C9' C10' . 1.331(15) ?
    C10' C11' . 1.392(16) ?
    C10' H10B . 0.9500 ?
    C11' C12' . 1.360(16) ?
    C11' H11B . 0.9500 ?
    C12' C26 . 1.472(15) ?
    S4 C13 . 1.674(10) ?
    S4 C16 . 1.726(9) ?
    N1 C20 . 1.368(11) ?
    N1 C17 . 1.379(11) ?
    N2 C22 . 1.363(11) ?
    N2 C25 . 1.376(10) ?
    N3 C30 . 1.372(10) ?
    N3 C27 . 1.380(11) ?
    N4 C32 . 1.367(11) ?
    N4 C35 . 1.386(10) ?
    C13 C14 . 1.334(14) ?
    C14 C15 . 1.409(13) ?
    C14 H14 . 0.9500 ?
    C15 C16 . 1.364(13) ?
    C15 H15 . 0.9500 ?
    C16 C31 . 1.477(12) ?
    C17 C36 . 1.394(12) ?
    C17 C18 . 1.425(12) ?
    C18 C19 . 1.350(13) ?
    C18 H18 . 0.9500 ?
    C19 C20 . 1.402(12) ?
    C19 H19 . 0.9500 ?
    C20 C21 . 1.408(13) ?
    C21 C22 . 1.386(13) ?
    C22 C23 . 1.438(13) ?
    C23 C24 . 1.339(13) ?
    C23 H23 . 0.9500 ?
    C24 C25 . 1.432(12) ?
    C24 H24 . 0.9500 ?
    C25 C26 . 1.404(12) ?
    C26 C27 . 1.393(13) ?
    C27 C28 . 1.405(12) ?
    C28 C29 . 1.358(12) ?
    C28 H28 . 0.9500 ?
    C29 C30 . 1.419(11) ?
    C29 H29 . 0.9500 ?
    C30 C31 . 1.382(12) ?
    C31 C32 . 1.383(12) ?
    C32 C33 . 1.448(12) ?
    C33 C34 . 1.339(12) ?
    C33 H33 . 0.9500 ?
    C34 C35 . 1.430(12) ?
    C34 H34 . 0.9500 ?
    C35 C36 . 1.386(12) ?
loop_
    _geom_angle_atom_site_label_1
    _geom_angle_atom_site_label_2
    _geom_angle_atom_site_label_3
    _geom_angle_site_symmetry_1
    _geom_angle_site_symmetry_3
    _geom_angle
    _geom_angle_publ_flag
    N3 Ni N4 . . 89.5(3) ?
    N3 Ni N1 . . 178.4(3) ?
    N4 Ni N1 . . 90.1(3) ?
    N3 Ni N2 . . 90.4(3) ?
    N4 Ni N2 . . 178.4(3) ?
    N1 Ni N2 . . 90.0(3) ?
    C4 S1 C1 . . 89.5(8) ?
    C8 S2 C5 . . 88.9(7) ?
    C9 S3 C12 . . 90.2(4) ?
    C2 C1 S1 . . 113.0(11) ?
    C2 C1 Br1 . . 127.4(13) ?
    S1 C1 Br1 . . 119.6(15) ?
    C1 C2 C3 . . 113.4(15) ?
    C1 C2 H2 . . 123.3 ?
    C3 C2 H2 . . 123.3 ?
    C2 C3 C4 . . 112.7(15) ?
    C2 C3 H3 . . 123.6 ?
    C4 C3 H3 . . 123.6 ?
    C3 C4 C36 . . 131.6(12) ?
    C3 C4 S1 . . 111.3(10) ?
    C36 C4 S1 . . 117.0(8) ?
    C6 C5 S2 . . 112.8(9) ?
    C6 C5 Br2 . . 129.3(12) ?
    S2 C5 Br2 . . 117.9(12) ?
    C5 C6 C7 . . 113.9(12) ?
    C5 C6 H6 . . 123.0 ?
    C7 C6 H6 . . 123.0 ?
    C8 C7 C6 . . 111.8(13) ?
    C8 C7 H7 . . 124.1 ?
    C6 C7 H7 . . 124.1 ?
    C7 C8 C21 . . 131.3(10) ?
    C7 C8 S2 . . 112.6(9) ?
    C21 C8 S2 . . 116.2(7) ?
    C10 C9 S3 . . 112.8(7) ?
    C10 C9 Br3 . . 128.8(8) ?
    S3 C9 Br3 . . 118.4(5) ?
    C9 C10 C11 . . 112.4(9) ?
    C9 C10 H10 . . 123.8 ?
    C11 C10 H10 . . 123.8 ?
    C12 C11 C10 . . 114.9(9) ?
    C12 C11 H11 . . 122.6 ?
    C10 C11 H11 . . 122.6 ?
    C11 C12 C26 . . 128.7(9) ?
    C11 C12 S3 . . 109.7(7) ?
    C26 C12 S3 . . 121.6(7) ?
    C1' S1' C4' . . 91.9(10) ?
    C8' S2' C5' . . 89.3(9) ?
    C9' S3' C12' . . 89.7(8) ?
    C2' C1' S1' . . 111.3(12) ?
    C2' C1' Br1' . . 128.2(17) ?
    S1' C1' Br1' . . 119.8(19) ?
    C1' C2' C3' . . 114.3(17) ?
    C1' C2' H2' . . 122.9 ?
    C3' C2' H2' . . 122.9 ?
    C2' C3' C4' . . 114.2(18) ?
    C2' C3' H3' . . 122.9 ?
    C4' C3' H3' . . 122.9 ?
    C3' C4' C36 . . 131.1(15) ?
    C3' C4' S1' . . 108.2(12) ?
    C36 C4' S1' . . 120.7(11) ?
    C6' C5' S2' . . 112.5(11) ?
    C6' C5' Br2' . . 129.7(16) ?
    S2' C5' Br2' . . 117.5(16) ?
    C5' C6' C7' . . 114.0(15) ?
    C5' C6' H6' . . 123.0 ?
    C7' C6' H6' . . 123.0 ?
    C8' C7' C6' . . 111.8(16) ?
    C8' C7' H7' . . 124.1 ?
    C6' C7' H7' . . 124.1 ?
    C7' C8' C21 . . 136.5(14) ?
    C7' C8' S2' . . 112.2(12) ?
    C21 C8' S2' . . 111.1(9) ?
    C10' C9' S3' . . 112.8(11) ?
    C10' C9' Br3' . . 128.0(19) ?
    S3' C9' Br3' . . 117.8(15) ?
    C9' C10' C11' . . 111.9(15) ?
    C9' C10' H10B . . 124.0 ?
    C11' C10' H10B . . 124.0 ?
    C12' C11' C10' . . 113.9(18) ?
    C12' C11' H11B . . 123.0 ?
    C10' C11' H11B . . 123.0 ?
    C11' C12' C26 . . 121(6) ?
    C11' C12' S3' . . 109.3(15) ?
    C26 C12' S3' . . 125(3) ?
    C13 S4 C16 . . 91.9(5) ?
    C20 N1 C17 . . 104.6(7) ?
    C20 N1 Ni . . 127.1(6) ?
    C17 N1 Ni . . 127.8(6) ?
    C22 N2 C25 . . 105.8(7) ?
    C22 N2 Ni . . 127.6(6) ?
    C25 N2 Ni . . 126.1(5) ?
    C30 N3 C27 . . 104.9(7) ?
    C30 N3 Ni . . 127.3(5) ?
    C27 N3 Ni . . 127.6(6) ?
    C32 N4 C35 . . 104.9(7) ?
    C32 N4 Ni . . 127.7(6) ?
    C35 N4 Ni . . 127.2(5) ?
    C14 C13 S4 . . 114.0(7) ?
    C14 C13 Br4 . . 125.2(8) ?
    S4 C13 Br4 . . 120.6(6) ?
    C13 C14 C15 . . 110.7(9) ?
    C13 C14 H14 . . 124.6 ?
    C15 C14 H14 . . 124.6 ?
    C16 C15 C14 . . 114.4(9) ?
    C16 C15 H15 . . 122.8 ?
    C14 C15 H15 . . 122.8 ?
    C15 C16 C31 . . 130.6(8) ?
    C15 C16 S4 . . 108.9(7) ?
    C31 C16 S4 . . 120.1(7) ?
    N1 C17 C36 . . 124.7(8) ?
    N1 C17 C18 . . 110.4(7) ?
    C36 C17 C18 . . 124.3(8) ?
    C19 C18 C17 . . 106.1(8) ?
    C19 C18 H18 . . 127.0 ?
    C17 C18 H18 . . 127.0 ?
    C18 C19 C20 . . 107.8(7) ?
    C18 C19 H19 . . 126.1 ?
    C20 C19 H19 . . 126.1 ?
    N1 C20 C19 . . 110.8(8) ?
    N1 C20 C21 . . 124.0(8) ?
    C19 C20 C21 . . 124.9(8) ?
    C22 C21 C20 . . 122.2(8) ?
    C22 C21 C8 . . 120.9(8) ?
    C20 C21 C8 . . 115.4(8) ?
    C22 C21 C8' . . 110.4(14) ?
    C20 C21 C8' . . 126.3(15) ?
    N2 C22 C21 . . 125.0(8) ?
    N2 C22 C23 . . 110.6(8) ?
    C21 C22 C23 . . 124.2(8) ?
    C24 C23 C22 . . 106.2(8) ?
    C24 C23 H23 . . 126.9 ?
    C22 C23 H23 . . 126.9 ?
    C23 C24 C25 . . 108.0(8) ?
    C23 C24 H24 . . 126.0 ?
    C25 C24 H24 . . 126.0 ?
    N2 C25 C26 . . 125.1(8) ?
    N2 C25 C24 . . 109.3(7) ?
    C26 C25 C24 . . 125.1(8) ?
    C27 C26 C25 . . 121.6(8) ?
    C27 C26 C12' . . 126(5) ?
    C25 C26 C12' . . 111(5) ?
    C27 C26 C12 . . 119.1(8) ?
    C25 C26 C12 . . 119.2(8) ?
    N3 C27 C26 . . 124.9(8) ?
    N3 C27 C28 . . 110.8(8) ?
    C26 C27 C28 . . 124.2(8) ?
    C29 C28 C27 . . 106.8(8) ?
    C29 C28 H28 . . 126.6 ?
    C27 C28 H28 . . 126.6 ?
    C28 C29 C30 . . 107.1(8) ?
    C28 C29 H29 . . 126.5 ?
    C30 C29 H29 . . 126.5 ?
    N3 C30 C31 . . 125.1(7) ?
    N3 C30 C29 . . 110.2(7) ?
    C31 C30 C29 . . 124.3(7) ?
    C30 C31 C32 . . 121.3(7) ?
    C30 C31 C16 . . 120.1(8) ?
    C32 C31 C16 . . 118.4(7) ?
    N4 C32 C31 . . 125.7(7) ?
    N4 C32 C33 . . 109.9(7) ?
    C31 C32 C33 . . 124.0(8) ?
    C34 C33 C32 . . 107.6(8) ?
    C34 C33 H33 . . 126.2 ?
    C32 C33 H33 . . 126.2 ?
    C33 C34 C35 . . 106.4(8) ?
    C33 C34 H34 . . 126.8 ?
    C35 C34 H34 . . 126.8 ?
    C36 C35 N4 . . 124.4(8) ?
    C36 C35 C34 . . 124.7(8) ?
    N4 C35 C34 . . 110.8(7) ?
    C35 C36 C17 . . 122.4(8) ?
    C35 C36 C4 . . 124.3(8) ?
    C17 C36 C4 . . 113.2(7) ?
    C35 C36 C4' . . 114.8(13) ?
    C17 C36 C4' . . 120.7(14) ?
loop_
    _geom_torsion_atom_site_label_1
    _geom_torsion_atom_site_label_2
    _geom_torsion_atom_site_label_3
    _geom_torsion_atom_site_label_4
    _geom_torsion_site_symmetry_1
    _geom_torsion_site_symmetry_2
    _geom_torsion_site_symmetry_3
    _geom_torsion_site_symmetry_4
    _geom_torsion
    _geom_torsion_publ_flag
    C4 S1 C1 C2 . . . . -0.1(2) ?
    C4 S1 C1 Br1 . . . . 179.96(12) ?
    S1 C1 C2 C3 . . . . 0.2(3) ?
    Br1 C1 C2 C3 . . . . -179.9(2) ?
    C1 C2 C3 C4 . . . . -0.2(5) ?
    C2 C3 C4 C36 . . . . -177.2(7) ?
    C2 C3 C4 S1 . . . . 0.1(4) ?
    C1 S1 C4 C3 . . . . 0.0(3) ?
    C1 S1 C4 C36 . . . . 177.7(6) ?
    C8 S2 C5 C6 . . . . -0.1(2) ?
    C8 S2 C5 Br2 . . . . 179.95(11) ?
    S2 C5 C6 C7 . . . . 0.1(3) ?
    Br2 C5 C6 C7 . . . . -179.99(18) ?
    C5 C6 C7 C8 . . . . 0.0(4) ?
    C6 C7 C8 C21 . . . . 177.5(7) ?
    C6 C7 C8 S2 . . . . -0.1(4) ?
    C5 S2 C8 C7 . . . . 0.1(3) ?
    C5 S2 C8 C21 . . . . -177.9(5) ?
    C12 S3 C9 C10 . . . . 0.1(2) ?
    C12 S3 C9 Br3 . . . . 180.00(12) ?
    S3 C9 C10 C11 . . . . -0.2(3) ?
    Br3 C9 C10 C11 . . . . 179.91(18) ?
    C9 C10 C11 C12 . . . . 0.2(4) ?
    C10 C11 C12 C26 . . . . -177.6(6) ?
    C10 C11 C12 S3 . . . . -0.2(4) ?
    C9 S3 C12 C11 . . . . 0.1(3) ?
    C9 S3 C12 C26 . . . . 177.7(6) ?
    C4' S1' C1' C2' . . . . -4(3) ?
    C4' S1' C1' Br1' . . . . -175.1(19) ?
    S1' C1' C2' C3' . . . . 4(4) ?
    Br1' C1' C2' C3' . . . . 174(3) ?
    C1' C2' C3' C4' . . . . -2(6) ?
    C2' C3' C4' C36 . . . . 179(3) ?
    C2' C3' C4' S1' . . . . -1(5) ?
    C1' S1' C4' C3' . . . . 3(3) ?
    C1' S1' C4' C36 . . . . -178(2) ?
    C8' S2' C5' C6' . . . . 4(3) ?
    C8' S2' C5' Br2' . . . . 178(2) ?
    S2' C5' C6' C7' . . . . -3(5) ?
    Br2' C5' C6' C7' . . . . -176(3) ?
    C5' C6' C7' C8' . . . . -1(5) ?
    C6' C7' C8' C21 . . . . 177(3) ?
    C6' C7' C8' S2' . . . . 4(4) ?
    C5' S2' C8' C7' . . . . -4(3) ?
    C5' S2' C8' C21 . . . . -179(2) ?
    C12' S3' C9' C10' . . . . -5(9) ?
    C12' S3' C9' Br3' . . . . -173(7) ?
    S3' C9' C10' C11' . . . . -4(12) ?
    Br3' C9' C10' C11' . . . . 163(10) ?
    C9' C10' C11' C12' . . . . 13(13) ?
    C10' C11' C12' C26 . . . . -174(12) ?
    C10' C11' C12' S3' . . . . -17(10) ?
    C9' S3' C12' C11' . . . . 12(8) ?
    C9' S3' C12' C26 . . . . 168(10) ?
    N4 Ni N1 C20 . . . . 160.5(8) ?
    N2 Ni N1 C20 . . . . -21.1(8) ?
    N4 Ni N1 C17 . . . . -10.7(7) ?
    N2 Ni N1 C17 . . . . 167.7(8) ?
    N3 Ni N2 C22 . . . . -167.9(8) ?
    N1 Ni N2 C22 . . . . 10.6(8) ?
    N3 Ni N2 C25 . . . . 21.1(8) ?
    N1 Ni N2 C25 . . . . -160.4(8) ?
    N4 Ni N3 C30 . . . . -19.3(7) ?
    N2 Ni N3 C30 . . . . 162.3(7) ?
    N4 Ni N3 C27 . . . . 166.5(7) ?
    N2 Ni N3 C27 . . . . -12.0(7) ?
    N3 Ni N4 C32 . . . . 11.8(7) ?
    N1 Ni N4 C32 . . . . -166.7(7) ?
    N3 Ni N4 C35 . . . . -162.4(7) ?
    N1 Ni N4 C35 . . . . 19.2(7) ?
    C16 S4 C13 C14 . . . . 2.9(9) ?
    C16 S4 C13 Br4 . . . . 178.3(6) ?
    S4 C13 C14 C15 . . . . -2.8(13) ?
    Br4 C13 C14 C15 . . . . -178.1(8) ?
    C13 C14 C15 C16 . . . . 1.2(15) ?
    C14 C15 C16 C31 . . . . 174.1(10) ?
    C14 C15 C16 S4 . . . . 0.8(13) ?
    C13 S4 C16 C15 . . . . -2.0(8) ?
    C13 S4 C16 C31 . . . . -176.1(7) ?
    C20 N1 C17 C36 . . . . -174.7(9) ?
    Ni N1 C17 C36 . . . . -2.0(13) ?
    C20 N1 C17 C18 . . . . -2.8(10) ?
    Ni N1 C17 C18 . . . . 169.9(6) ?
    N1 C17 C18 C19 . . . . -0.2(11) ?
    C36 C17 C18 C19 . . . . 171.8(9) ?
    C17 C18 C19 C20 . . . . 3.0(11) ?
    C17 N1 C20 C19 . . . . 4.8(10) ?
    Ni N1 C20 C19 . . . . -168.0(6) ?
    C17 N1 C20 C21 . . . . -168.6(9) ?
    Ni N1 C20 C21 . . . . 18.6(13) ?
    C18 C19 C20 N1 . . . . -5.1(11) ?
    C18 C19 C20 C21 . . . . 168.3(9) ?
    N1 C20 C21 C22 . . . . 1.9(15) ?
    C19 C20 C21 C22 . . . . -170.6(9) ?
    N1 C20 C21 C8 . . . . 167.9(8) ?
    C19 C20 C21 C8 . . . . -4.6(14) ?
    N1 C20 C21 C8' . . . . -165.1(11) ?
    C19 C20 C21 C8' . . . . 22.4(17) ?
    C7 C8 C21 C22 . . . . 117.9(9) ?
    S2 C8 C21 C22 . . . . -64.5(10) ?
    C7 C8 C21 C20 . . . . -48.3(11) ?
    S2 C8 C21 C20 . . . . 129.3(7) ?
    C7 C8 C21 C8' . . . . -170(3) ?
    S2 C8 C21 C8' . . . . 7(3) ?
    C7' C8' C21 C22 . . . . -56(5) ?
    S2' C8' C21 C22 . . . . 118.1(17) ?
    C7' C8' C21 C20 . . . . 113(4) ?
    S2' C8' C21 C20 . . . . -74(2) ?
    C7' C8' C21 C8 . . . . -175(7) ?
    S2' C8' C21 C8 . . . . -1.4(14) ?
    C25 N2 C22 C21 . . . . 176.0(9) ?
    Ni N2 C22 C21 . . . . 3.6(14) ?
    C25 N2 C22 C23 . . . . 0.2(11) ?
    Ni N2 C22 C23 . . . . -172.2(7) ?
    C20 C21 C22 N2 . . . . -13.2(16) ?
    C8 C21 C22 N2 . . . . -178.5(9) ?
    C8' C21 C22 N2 . . . . 155.6(11) ?
    C20 C21 C22 C23 . . . . 162.0(10) ?
    C8 C21 C22 C23 . . . . -3.2(15) ?
    C8' C21 C22 C23 . . . . -29.2(15) ?
    N2 C22 C23 C24 . . . . 1.9(12) ?
    C21 C22 C23 C24 . . . . -173.9(10) ?
    C22 C23 C24 C25 . . . . -3.2(12) ?
    C22 N2 C25 C26 . . . . 170.4(9) ?
    Ni N2 C25 C26 . . . . -17.0(13) ?
    C22 N2 C25 C24 . . . . -2.2(10) ?
    Ni N2 C25 C24 . . . . 170.4(7) ?
    C23 C24 C25 N2 . . . . 3.5(12) ?
    C23 C24 C25 C26 . . . . -169.1(10) ?
    N2 C25 C26 C27 . . . . -4.2(14) ?
    C24 C25 C26 C27 . . . . 167.4(9) ?
    N2 C25 C26 C12' . . . . -173(3) ?
    C24 C25 C26 C12' . . . . -1(3) ?
    N2 C25 C26 C12 . . . . 180.0(8) ?
    C24 C25 C26 C12 . . . . -8.5(14) ?
    C11' C12' C26 C27 . . . . 91(8) ?
    S3' C12' C26 C27 . . . . -63(11) ?
    C11' C12' C26 C25 . . . . -101(9) ?
    S3' C12' C26 C25 . . . . 105(8) ?
    C11' C12' C26 C12 . . . . 41(14) ?
    S3' C12' C26 C12 . . . .  -11E1(2)
                                      ?
    C11 C12 C26 C27 . . . . 77.1(10) ?
    S3 C12 C26 C27 . . . . -100.1(8) ?
    C11 C12 C26 C25 . . . . -107.0(8) ?
    S3 C12 C26 C25 . . . . 75.8(9) ?
    C11 C12 C26 C12' . . . . -148(16) ?
    S3 C12 C26 C12' . . . . 35(16) ?
    C30 N3 C27 C26 . . . . -178.1(8) ?
    Ni N3 C27 C26 . . . . -2.8(12) ?
    C30 N3 C27 C28 . . . . -0.4(9) ?
    Ni N3 C27 C28 . . . . 174.9(6) ?
    C25 C26 C27 N3 . . . . 14.4(13) ?
    C12' C26 C27 N3 . . . . -179(4) ?
    C12 C26 C27 N3 . . . . -169.7(8) ?
    C25 C26 C27 C28 . . . . -163.0(9) ?
    C12' C26 C27 C28 . . . . 4(4) ?
    C12 C26 C27 C28 . . . . 12.9(13) ?
    N3 C27 C28 C29 . . . . -2.2(10) ?
    C26 C27 C28 C29 . . . . 175.5(8) ?
    C27 C28 C29 C30 . . . . 3.8(10) ?
    C27 N3 C30 C31 . . . . -169.6(8) ?
    Ni N3 C30 C31 . . . . 15.1(11) ?
    C27 N3 C30 C29 . . . . 2.8(9) ?
    Ni N3 C30 C29 . . . . -172.5(6) ?
    C28 C29 C30 N3 . . . . -4.3(10) ?
    C28 C29 C30 C31 . . . . 168.2(8) ?
    N3 C30 C31 C32 . . . . 3.8(13) ?
    C29 C30 C31 C32 . . . . -167.6(8) ?
    N3 C30 C31 C16 . . . . 177.3(7) ?
    C29 C30 C31 C16 . . . . 6.0(12) ?
    C15 C16 C31 C30 . . . . 107.8(12) ?
    S4 C16 C31 C30 . . . . -79.6(10) ?
    C15 C16 C31 C32 . . . . -78.4(13) ?
    S4 C16 C31 C32 . . . . 94.2(9) ?
    C35 N4 C32 C31 . . . . 176.1(8) ?
    Ni N4 C32 C31 . . . . 0.9(12) ?
    C35 N4 C32 C33 . . . . 3.1(9) ?
    Ni N4 C32 C33 . . . . -172.1(6) ?
    C30 C31 C32 N4 . . . . -12.0(13) ?
    C16 C31 C32 N4 . . . . 174.3(8) ?
    C30 C31 C32 C33 . . . . 160.1(8) ?
    C16 C31 C32 C33 . . . . -13.6(13) ?
    N4 C32 C33 C34 . . . . 1.2(10) ?
    C31 C32 C33 C34 . . . . -171.9(8) ?
    C32 C33 C34 C35 . . . . -4.9(10) ?
    C32 N4 C35 C36 . . . . 168.8(9) ?
    Ni N4 C35 C36 . . . . -16.0(12) ?
    C32 N4 C35 C34 . . . . -6.2(9) ?
    Ni N4 C35 C34 . . . . 169.0(6) ?
    C33 C34 C35 C36 . . . . -167.9(9) ?
    C33 C34 C35 N4 . . . . 7.1(10) ?
    N4 C35 C36 C17 . . . . -2.7(15) ?
    C34 C35 C36 C17 . . . . 171.6(9) ?
    N4 C35 C36 C4 . . . . 173.3(8) ?
    C34 C35 C36 C4 . . . . -12.3(15) ?
    N4 C35 C36 C4' . . . . -166.3(12) ?
    C34 C35 C36 C4' . . . . 8.0(16) ?
    N1 C17 C36 C35 . . . . 11.9(15) ?
    C18 C17 C36 C35 . . . . -158.9(9) ?
    N1 C17 C36 C4 . . . . -164.5(9) ?
    C18 C17 C36 C4 . . . . 24.7(13) ?
    N1 C17 C36 C4' . . . . 174.5(11) ?
    C18 C17 C36 C4' . . . . 3.7(16) ?
    C3 C4 C36 C35 . . . . -114.9(10) ?
    S1 C4 C36 C35 . . . . 68.0(11) ?
    C3 C4 C36 C17 . . . . 61.5(10) ?
    S1 C4 C36 C17 . . . . -115.6(8) ?
    C3 C4 C36 C4' . . . . 178(4) ?
    S1 C4 C36 C4' . . . . 1(4) ?
    C3' C4' C36 C35 . . . . 50(4) ?
    S1' C4' C36 C35 . . . . -129.4(18) ?
    C3' C4' C36 C17 . . . . -114(4) ?
    S1' C4' C36 C17 . . . . 67(2) ?
    C3' C4' C36 C4 . . . . 173(7) ?
    S1' C4' C36 C4 . . . . -6(2) ?
loop_
    _geom_hbond_atom_site_label_D
    _geom_hbond_atom_site_label_H
    _geom_hbond_atom_site_label_A
    _geom_hbond_site_symmetry_A
    _geom_hbond_distance_DH
    _geom_hbond_distance_HA
    _geom_hbond_distance_DA
    _geom_hbond_angle_DHA
    C19 H19 Br4 1_556 0.95 2.89 3.728(8) 148
