# Supplementary material for: [meso-5,10,15,20-Tetra­kis(5-bromo­thio­phen-2-yl)porphyrinato-κ4 N,N′,N′′,N′′′]nickel(II)
Source: Acta Crystallogr Sect E Struct Rep Online. 2012 Mar 24;68(Pt 4):m471–2. doi: 10.1107/S1600536812011671 (PMC3343861; doi:10.1107/S1600536812011671)
Supplement: Supplementary file 2 [file e-68-0m471-Isup2.hkl]

# 
# h,k,l, Fc-squared, Fo-squared, sigma(Fo-squared) and status flag 
# 
data_I
_shelx_title '  Aba2   1898 Friedel pairs' 
_shelx_refln_list_code          4 
_shelx_F_calc_maximum      930.40 
_exptl_crystal_F_000      3936.00 
_reflns_d_resolution_high  0.7681 
 
loop_ 
 _symmetry_equiv_pos_as_xyz 
 'x, y, z' 
 '-x, -y, z' 
 'x+1/2, -y+1/2, z' 
 '-x+1/2, y+1/2, z' 
 'x, y+1/2, z+1/2' 
 '-x, -y+1/2, z+1/2' 
 'x+1/2, -y+1, z+1/2' 
 '-x+1/2, y+1, z+1/2' 
 
_cell_length_a    21.9367 
_cell_length_b    19.0090 
_cell_length_c    16.1742 
_cell_angle_alpha  90.000 
_cell_angle_beta   90.000 
_cell_angle_gamma  90.000 
 
_shelx_F_squared_multiplier     1.000 
 
loop_ 
 _refln_index_h 
 _refln_index_k 
 _refln_index_l 
 _refln_F_squared_calc 
 _refln_F_squared_meas 
 _refln_F_squared_sigma 
 _refln_observed_status 
   1   3 -15     5576.90     5143.00    688.56 o 
   2   3 -15      157.17     -151.51    221.65 o 
   3   3 -15     2995.36     2548.33    461.28 o 
   0   2 -14    11433.44     9843.30    937.96 o 
   1   2 -14     1840.99     1723.31    306.36 o 
   2   2 -14     7022.48     5778.27    657.09 o 
   3   2 -14     3299.50     2174.75    452.93 o 
   0   4 -14    17821.69    14629.60   1197.30 o 
   1   4 -14     9471.75     7971.38    874.49 o 
   2   4 -14     7973.33     5841.74    691.02 o 
   3   4 -14     1565.89     1628.23    389.79 o 
   4   4 -14     6464.09     4529.71    565.58 o 
   5   4 -14     9251.97     7649.80    687.56 o 
   6   4 -14     5337.24     4093.20    473.43 o 
   2   6 -14    25751.57    22405.94   1515.71 o 
   3   6 -14     8980.26     6551.22    762.89 o 
   4   6 -14     3834.46     2696.48    471.33 o 
   5   6 -14      559.06      711.62    296.81 o 
   1   1 -13     8670.77     6982.18    545.23 o 
   2   1 -13     2783.35     2198.67    444.57 o 
   1   3 -13     7728.26     6032.44    516.00 o 
   2   3 -13    18169.37    15296.39   1324.12 o 
   3   3 -13     5750.21     4843.38    571.70 o 
   4   3 -13       98.30       22.78    168.07 o 
   5   3 -13     1473.87     1193.37    261.83 o 
   6   3 -13      573.23      565.75    180.68 o 
   1   5 -13      292.85      369.32    296.56 o 
   2   5 -13    12271.70     8735.34    864.25 o 
   3   5 -13    13898.16     9828.17    890.26 o 
   4   5 -13     9027.02     6836.47    686.60 o 
   5   5 -13     7936.52     6736.00    649.78 o 
   6   5 -13     1395.17     1078.36    293.45 o 
   7   5 -13    24533.73    17100.47    941.17 o 
   8   5 -13     2461.91     2060.90    292.56 o 
   1   7 -13    10329.11     8656.83    956.36 o 
   2   7 -13     1096.98     1810.06    482.72 o 
   3   7 -13    22210.49    15466.38   1214.80 o 
   4   7 -13     1083.22      948.49    338.90 o 
   5   7 -13     1451.61     1137.31    342.29 o 
   6   7 -13      406.99     -149.38    242.08 o 
   7   7 -13     4677.75     3964.34    534.09 o 
   0   0 -12     8319.59     7305.44    736.22 o 
   2   0 -12    23574.40    21776.27   1434.78 o 
   4   0 -12     1754.63     1518.13    456.45 o 
   0   2 -12    29399.62    22606.42   1383.80 o 
   1   2 -12     3872.11     3450.89    857.37 o 
   2   2 -12      187.34      227.34    165.26 o 
   3   2 -12     6228.44     5528.47    542.40 o 
   4   2 -12    10797.63     9052.19    703.54 o 
   5   2 -12     1082.55     1263.93    282.17 o 
   0   4 -12    77622.27    64007.46   2768.12 o 
   1   4 -12    20494.02    18842.72    933.01 o 
   2   4 -12     4050.20     3834.12    688.27 o 
   3   4 -12     2457.54     1450.20    371.20 o 
   4   4 -12    56276.93    42210.78   1845.67 o 
   5   4 -12     6006.45     5310.66    526.83 o 
   6   4 -12      604.97      556.79    190.43 o 
   7   4 -12     7769.89     5954.03    482.42 o 
   8   4 -12     3858.50     2810.58    277.48 o 
   0   6 -12     6478.52     5134.75    720.65 o 
   1   6 -12    11306.76     9723.69    706.86 o 
   2   6 -12    10729.19     8380.58    846.78 o 
   3   6 -12     7032.27     8725.58    882.69 o 
   4   6 -12      138.90      200.94    222.12 o 
   5   6 -12    10381.30     8541.23    761.26 o 
   6   6 -12    19772.34    13928.91    954.36 o 
   7   6 -12     1733.02     1260.38    291.50 o 
   8   6 -12     2082.08     1599.89    285.49 o 
   9   6 -12       66.59      505.57    176.01 o 
  10   6 -12    15562.94    10890.97    611.67 o 
   1   8 -12      353.93      258.34    291.76 o 
   2   8 -12    17998.44    16096.95   1294.95 o 
   3   8 -12    11936.71     8931.70    940.60 o 
   4   8 -12     1372.65      635.32    273.33 o 
   5   8 -12     1416.79     1158.67    359.24 o 
   6   8 -12     2348.28     1419.77    363.50 o 
   7   8 -12     2526.82     1320.76    353.34 o 
   8   8 -12     2718.66     1635.35    350.75 o 
   5  10 -12     3945.36     3945.91    675.87 o 
   6  10 -12     5247.95     3976.72    621.42 o 
   1   1 -11    11868.52     9828.25    660.92 o 
   2   1 -11    15603.20    13285.03    796.28 o 
   3   1 -11    58825.21    50319.22   1285.84 o 
   4   1 -11    75246.34    66911.06   2836.65 o 
   5   1 -11    14063.68    13423.53    833.74 o 
   1   3 -11    44768.50    38114.48   1331.57 o 
   2   3 -11    13292.57    12188.71    679.99 o 
   3   3 -11    11457.19     8284.36   1014.19 o 
   4   3 -11     6391.91     4479.54   1085.09 o 
   5   3 -11      727.53      583.49    192.20 o 
   6   3 -11     2316.48     1775.19    253.85 o 
   7   3 -11     6662.73     6022.04    411.19 o 
   1   5 -11     7105.89     6747.51    546.79 o 
   2   5 -11     4507.15     3554.81    413.23 o 
   3   5 -11    31150.30    26347.16   1240.51 o 
   4   5 -11     2992.41     3045.15    454.76 o 
   5   5 -11     9045.70     6646.13    627.72 o 
   6   5 -11    14824.33    11691.99    791.37 o 
   7   5 -11    44978.70    36470.17   1515.05 o 
   8   5 -11     3750.48     4014.19    396.47 o 
   9   5 -11    19406.60    14020.64    708.46 o 
   1   7 -11     6375.55     4936.78    611.37 o 
   2   7 -11     1045.68      283.58    228.95 o 
   3   7 -11    17452.95    14247.01   1128.50 o 
   4   7 -11    12744.13    11060.98    936.35 o 
   5   7 -11    26765.26    21849.33   1348.25 o 
   6   7 -11    18969.77    14220.63   1017.91 o 
   7   7 -11     1440.24     1069.70    297.98 o 
   8   7 -11     6594.85     5289.24    564.53 o 
   9   7 -11      306.66      495.49    214.19 o 
  10   7 -11     1009.76      672.33    235.59 o 
  11   7 -11     2996.91     1913.09    293.60 o 
   2   9 -11     1035.56      994.42    370.84 o 
   3   9 -11     3404.60     3639.77    648.44 o 
   4   9 -11    11120.10     9383.41    973.46 o 
   5   9 -11     2456.35     2816.97    568.56 o 
   6   9 -11     2102.81     1488.49    392.05 o 
   7   9 -11     2119.49     2086.15    454.52 o 
   8   9 -11      816.63     1597.50    385.69 o 
   9   9 -11     2476.41     1825.76    416.44 o 
  10   9 -11     2517.94     1555.64    369.01 o 
   0   0 -10     1832.67     2062.47    361.68 o 
   2   0 -10    25087.30    21866.19   1339.01 o 
   4   0 -10     8706.04     8702.89    900.07 o 
   6   0 -10   130568.74   122788.79   4561.84 o 
   0   2 -10    95353.92    80633.31   2995.84 o 
   1   2 -10    10969.57    10343.79    603.05 o 
   2   2 -10     3932.12     3386.17    320.83 o 
   3   2 -10     8298.08     7247.60    820.63 o 
   4   2 -10    17148.69    13184.30    631.67 o 
   5   2 -10     1295.78     1338.09    309.46 o 
   6   2 -10    25491.02    21596.21   1077.83 o 
   0   4 -10    74844.29    68864.52   2810.14 o 
   1   4 -10    53182.94    47710.07   1548.83 o 
   2   4 -10     5466.76     5351.38    464.51 o 
   3   4 -10    12009.44    10981.72    649.72 o 
   4   4 -10    54357.23    49949.29   4401.34 o 
   5   4 -10     9086.31     8452.38    530.65 o 
   6   4 -10    23683.64    17184.67    895.54 o 
   7   4 -10     4656.91     3882.61    365.43 o 
   8   4 -10    17000.91    13143.11    641.87 o 
   9   4 -10     3605.51     2931.54    229.80 o 
   0   6 -10     2380.49     2392.28    510.34 o 
   1   6 -10    16619.10    13964.03    807.91 o 
   2   6 -10    35334.63    30108.85   1321.40 o 
   3   6 -10    18146.77    15444.89   1363.62 o 
   4   6 -10     2274.03     1560.17    339.53 o 
   5   6 -10    28785.91    22084.19   1279.32 o 
   6   6 -10    24032.71    19885.87   1167.14 o 
   7   6 -10     4189.55     3519.36    451.48 o 
   8   6 -10     3586.54     3053.01    404.27 o 
   9   6 -10     2674.32     2192.18    334.38 o 
  10   6 -10    17407.89    14277.02    807.26 o 
  11   6 -10     9708.58     6913.79    504.46 o 
  12   6 -10     3870.78     2688.31    290.07 o 
  13   6 -10     1382.41     1089.53    120.59 o 
  14   6 -10      625.94      475.37     90.60 o 
   0   8 -10     4210.44     3270.86    597.27 o 
   1   8 -10     2321.82     1993.55    356.88 o 
   2   8 -10    54019.41    49294.08   2457.53 o 
   3   8 -10    12201.46    11069.79   1042.21 o 
   4   8 -10     6131.23     6271.08    750.54 o 
   5   8 -10     3354.69     2365.94    493.58 o 
   6   8 -10     1348.33     1228.30    364.78 o 
   7   8 -10    34651.96    31798.39   1704.34 o 
   8   8 -10    17021.83    14607.38   1071.39 o 
   9   8 -10     1025.67      981.49    295.47 o 
  10   8 -10     3038.05     2729.60    452.72 o 
  11   8 -10     5283.68     4351.43    519.87 o 
  12   8 -10     1957.54     1685.88    335.40 o 
   3  10 -10     1819.96     1967.84    532.07 o 
   4  10 -10    22567.76    22223.68   1630.00 o 
   5  10 -10     2042.53     1205.32    404.14 o 
   6  10 -10    16523.41    14431.01   1242.67 o 
   7  10 -10     5090.46     4318.54    664.14 o 
   8  10 -10     8586.74     8450.77    903.88 o 
   9  10 -10    10116.30     9807.83    952.73 o 
  10  10 -10     6674.38     6208.35    762.03 o 
  11  10 -10     1345.39     1166.71    379.87 o 
   1   1  -9    11147.82     9902.15    536.74 o 
   2   1  -9    19697.73    17296.42    652.93 o 
   3   1  -9    13868.06    12113.85    493.58 o 
   4   1  -9    35358.34    32855.77    890.42 o 
   5   1  -9    26855.72    26808.54   1141.05 o 
   6   1  -9    20850.66    18011.91    944.18 o 
   7   1  -9     1269.04      706.23    240.47 o 
   1   3  -9    29530.19    27462.46   1629.06 o 
   2   3  -9     6178.52     6126.83    567.92 o 
   3   3  -9     1016.72     1302.13    411.03 o 
   4   3  -9    14907.25    13840.05   1485.90 o 
   5   3  -9     1221.44     1034.09    197.17 o 
   6   3  -9    15795.74    13901.40    601.41 o 
   7   3  -9      604.49      548.20    114.25 o 
   1   5  -9    22682.31    20927.03   1042.55 o 
   2   5  -9    12070.93    11251.13    665.96 o 
   3   5  -9    21232.60    15783.99   1331.08 o 
   4   5  -9    33425.91    30975.04   2319.13 o 
   5   5  -9    23860.58    20244.81    907.04 o 
   6   5  -9     2675.19     2664.77    867.72 o 
   7   5  -9    34309.40    27272.47   1261.60 o 
   8   5  -9     4009.49     3512.85    391.56 o 
   9   5  -9    45902.11    38334.67   1477.96 o 
  10   5  -9     8322.47     6909.19    483.39 o 
  11   5  -9     4740.94     3731.41    321.73 o 
  12   5  -9     3024.05     2661.98    270.82 o 
  13   5  -9    13145.53     9537.36    500.64 o 
  14   5  -9     9256.78     6810.90    331.13 o 
   1   7  -9    20142.80    17470.96    942.28 o 
   2   7  -9     5863.95     5718.95    535.22 o 
   3   7  -9    17249.25    16108.56    901.89 o 
   4   7  -9    30381.77    26466.17   1175.50 o 
   5   7  -9     5307.47     5015.07    623.55 o 
   6   7  -9     5720.59     5439.15    642.20 o 
   7   7  -9    24592.93    22886.19   1315.89 o 
   8   7  -9     6653.98     5378.99    589.37 o 
   9   7  -9     2449.85     1834.66    369.65 o 
  10   7  -9    16532.92    14133.81    966.21 o 
  11   7  -9     1654.75     1220.45    306.88 o 
  12   7  -9    21274.25    17536.42   1019.73 o 
  13   7  -9     8713.28     7871.74    634.46 o 
  14   7  -9     8271.00     7166.26    411.61 o 
  15   7  -9     9975.66     8299.32    607.44 o 
  16   7  -9     1945.19     2040.53    309.15 o 
   1   9  -9    31535.51    29702.79   1371.33 o 
   2   9  -9     9093.65     8514.55    960.77 o 
   3   9  -9    13431.85    10957.82   1061.85 o 
   4   9  -9     5987.31     6805.29    820.79 o 
   5   9  -9    18157.30    17237.78   1312.01 o 
   6   9  -9    14712.13    14559.46   1179.47 o 
   7   9  -9     6345.90     5258.52    695.43 o 
   8   9  -9     2379.50     1919.78    458.43 o 
   9   9  -9     3393.99     2924.37    519.50 o 
  10   9  -9    16088.60    15375.99   1153.44 o 
  11   9  -9     7697.85     6920.94    781.39 o 
  12   9  -9     2868.11     3362.81    524.48 o 
  13   9  -9     2571.39     2114.26    437.99 o 
  16   9  -9     1225.23     1319.04    321.98 o 
   5  11  -9     8331.84     7671.44    952.73 o 
   6  11  -9    34120.06    33569.39   2053.02 o 
   7  11  -9     2231.89     1391.96    493.57 o 
   8  11  -9     3051.52     2981.66    623.07 o 
   9  11  -9    11919.06    12446.31   1152.57 o 
  10  11  -9     3469.81     2872.04    567.65 o 
  11  11  -9     3857.99     3310.00    594.52 o 
  15  11  -9      151.51       13.63    255.01 o 
  16  11  -9     1154.03     1426.53    404.32 o 
  15  13  -9     3340.98     1864.55    497.05 o 
  15  15  -9      205.25      638.95    484.05 o 
   0   0  -8    48795.18    42553.67   1748.89 o 
   2   0  -8   165543.38   151853.61   4153.89 o 
   4   0  -8    50788.33    56077.08   2387.75 o 
   6   0  -8    38876.24    36420.24   1905.63 o 
   8   0  -8    36803.19    34563.81   1980.32 o 
   0   2  -8    52816.61    46422.43   1906.96 o 
   1   2  -8    52695.73    49417.02   1416.88 o 
   2   2  -8    21595.46    20566.93    788.30 o 
   3   2  -8    17085.77    17720.06    711.35 o 
   4   2  -8    25097.60    22075.31   1504.31 o 
   5   2  -8    13932.34    11687.49    450.71 o 
   6   2  -8   108895.55   102431.98   2596.39 o 
   7   2  -8     9942.12     9287.01    661.62 o 
   8   2  -8    24301.93    24833.78   1308.89 o 
   0   4  -8    86444.06    88464.09   3215.35 o 
   1   4  -8     9360.89    10232.08   1218.03 o 
   2   4  -8    26745.65    25570.62   1384.22 o 
   3   4  -8    59412.27    52371.38   1559.85 o 
   4   4  -8    24137.06    22174.06    923.86 o 
   5   4  -8     5911.84     5130.59    386.96 o 
   6   4  -8    32547.36    31386.38   1071.71 o 
   7   4  -8     7873.38     5812.98    397.32 o 
   8   4  -8    16122.77    15357.65   1464.72 o 
   9   4  -8    10478.68     9361.19    527.13 o 
  11   4  -8    10958.07     9150.54    452.59 o 
  12   4  -8    11554.83     9759.56    328.15 o 
  13   4  -8     2467.54     2079.20    188.05 o 
  14   4  -8     7597.11     5557.19    315.48 o 
  15   4  -8    10051.60     7567.98    391.41 o 
  16   4  -8     1024.19      893.80     81.65 o 
  17   4  -8     8196.14     6092.54    266.69 o 
   0   6  -8    20098.75    19332.10   1315.30 o 
   1   6  -8     4745.06     5007.14    570.02 o 
   2   6  -8   102436.22    97704.32   2615.22 o 
   3   6  -8     7321.67     6965.84   1390.55 o 
   4   6  -8    10415.45     9740.61    634.34 o 
   5   6  -8    34698.14    35899.25   1318.28 o 
   6   6  -8    38436.62    35480.77   1314.07 o 
   7   6  -8     4876.58     3903.59    480.91 o 
   8   6  -8     3592.64     3892.92    466.87 o 
   9   6  -8     7637.49     6977.21    609.67 o 
  10   6  -8    10184.53     7884.86    622.09 o 
  11   6  -8    20146.42    18358.51    998.62 o 
  12   6  -8      976.02     1093.90    257.85 o 
  13   6  -8     1349.41     1184.29    133.72 o 
  14   6  -8     3604.63     3124.88    218.21 o 
  15   6  -8     1064.39     1138.95    134.17 o 
  16   6  -8     1609.51     1882.47    174.34 o 
  17   6  -8     8264.38     7628.95    494.93 o 
   0   8  -8     6610.97     7828.18    910.55 o 
   1   8  -8    24827.41    24954.27   1197.32 o 
   2   8  -8    30772.78    28220.10   1882.00 o 
   3   8  -8       51.23      137.25    207.03 o 
   4   8  -8    30281.07    29796.14   1356.16 o 
   5   8  -8    22612.58    22648.98   1455.63 o 
   6   8  -8    31285.95    30088.56   1668.34 o 
   7   8  -8     4091.47     4205.93    620.24 o 
   8   8  -8    44696.91    37817.52   1897.42 o 
   9   8  -8    10495.98     9689.28    858.88 o 
  10   8  -8    11038.56    10402.48    890.47 o 
  11   8  -8     8835.31     6893.58    492.94 o 
  12   8  -8    10586.67     9015.16    551.38 o 
  13   8  -8    15516.00    14839.29    717.84 o 
  14   8  -8     1583.29     1353.20    231.62 o 
  15   8  -8     4850.51     4642.39    324.41 o 
  16   8  -8     6591.45     6207.94    452.00 o 
  17   8  -8     7120.67     7263.22    544.67 o 
   0  10  -8    56915.20    54742.95   2819.00 o 
   1  10  -8     8592.18     8412.66   1009.28 o 
   2  10  -8    18604.14    17630.72   1448.04 o 
   3  10  -8     7685.49     8781.48    959.86 o 
   4  10  -8    22029.53    22368.40   1602.61 o 
   5  10  -8     7028.83     6892.86    892.11 o 
   6  10  -8    18951.39    18481.77   1432.21 o 
   7  10  -8     3495.00     3573.49    642.41 o 
   8  10  -8    31044.47    30987.78   1808.45 o 
   9  10  -8      276.38     -139.60    239.27 o 
  10  10  -8     2727.39     2281.47    351.30 o 
  11  10  -8    28340.78    24604.56   1076.21 o 
  12  10  -8     5547.50     5292.56    489.74 o 
  13  10  -8     2622.89     2216.29    339.84 o 
  14  10  -8     2163.18     2235.32    460.54 o 
  15  10  -8     1672.31     1151.70    395.51 o 
  16  10  -8     9511.28     6796.87    759.97 o 
  17  10  -8     2671.78     2471.43    384.50 o 
  10  12  -8     6803.73     5334.76    761.40 o 
  11  12  -8     1927.71     1915.19    529.81 o 
  12  12  -8     1257.56     1309.24    462.21 o 
  13  12  -8     2309.46     2839.47    597.05 o 
  14  12  -8     9300.11     7859.24    924.45 o 
  15  12  -8     2306.52     2547.72    613.32 o 
  16  12  -8     1260.77     1121.41    403.39 o 
  17  12  -8     1344.80     1526.57    481.73 o 
  10  14  -8      361.62     1828.65    671.05 o 
  11  14  -8      883.89      560.94    417.87 o 
  12  14  -8     3889.82     3707.42    727.20 o 
  13  14  -8     2743.19     2469.60    648.07 o 
  14  14  -8     1722.82     2143.54    650.15 o 
  15  14  -8      171.16      773.51    511.43 o 
  16  14  -8     9589.20     9915.26   1117.65 o 
  17  14  -8       99.93      353.30    378.75 o 
  11  16  -8      475.27     -175.64    383.21 o 
  12  16  -8     1330.99     1688.05    619.82 o 
  13  16  -8     2183.48     1535.50    572.67 o 
  14  16  -8      177.03      245.16    415.36 o 
  15  16  -8     1126.09     1268.74    523.28 o 
  16  16  -8     1999.91     2656.20    715.22 o 
  12  18  -8      520.10     1365.11    693.17 o 
  13  18  -8     5284.54     5232.07   1038.19 o 
  14  18  -8      272.78      332.34    462.47 o 
  15  18  -8      715.36     1084.59    565.17 o 
   1   1  -7    13714.13    11063.93    425.29 o 
   2   1  -7    13035.23    12133.29    444.19 o 
   3   1  -7    40269.18    34832.19    964.86 o 
   4   1  -7     7322.69     6425.41    298.81 o 
   5   1  -7    45814.20    40545.85   1127.60 o 
   6   1  -7     8147.11     8749.67    591.98 o 
  16   1  -7    20775.67    16268.21    465.92 o 
  17   1  -7      587.59      557.67    107.56 o 
  18   1  -7     1454.60     1300.39    120.67 o 
  19   1  -7     4180.00     3158.63    350.25 o 
   1   3  -7     4976.42     4756.96    360.27 o 
   2   3  -7     1242.46     1236.21    301.70 o 
   3   3  -7     7385.58     7490.31    441.93 o 
   4   3  -7    14112.03    11518.89    543.61 o 
   5   3  -7    26588.39    25559.82    875.33 o 
   6   3  -7    38194.14    35033.47   1154.98 o 
   7   3  -7    12743.56    10878.37    546.18 o 
   8   3  -7    58777.06    48859.16   1538.29 o 
   9   3  -7      824.71      742.59     84.21 o 
  10   3  -7    21939.93    17269.92    462.04 o 
  11   3  -7     5047.07     4167.00    190.40 o 
  12   3  -7    18830.85    15178.84    355.75 o 
  13   3  -7     4657.95     3821.11    321.38 o 
  14   3  -7     5368.06     4712.10    196.81 o 
  15   3  -7     2162.39     1857.82    134.05 o 
  16   3  -7    10014.60     8777.45    314.61 o 
  17   3  -7     4816.67     3563.51    204.72 o 
  18   3  -7       12.12      104.24     90.45 o 
  19   3  -7     1020.88     1110.96    164.78 o 
   1   5  -7    32089.14    30008.61   1128.45 o 
   2   5  -7     4533.40     5285.32    438.52 o 
   3   5  -7    24575.61    21225.62    918.77 o 
   4   5  -7     5658.32     5043.26    942.09 o 
   5   5  -7    68045.64    63195.09   1812.51 o 
   6   5  -7     4335.54     4840.49    657.77 o 
   7   5  -7    14101.75    12542.06    793.33 o 
   8   5  -7    18101.63    16709.27    917.35 o 
   9   5  -7    32727.93    30197.23   1329.42 o 
  10   5  -7     8827.96     7747.04    392.60 o 
  11   5  -7     9638.29     7956.79    404.00 o 
  12   5  -7    22665.48    19682.89    557.51 o 
  13   5  -7     7218.42     6770.62    541.03 o 
  14   5  -7    19849.49    17722.49    541.25 o 
  15   5  -7    17586.90    15637.67    512.98 o 
  16   5  -7    18159.63    17228.12    555.49 o 
  17   5  -7     1293.31     1087.70    162.59 o 
  18   5  -7     2591.40     2743.11    274.53 o 
  19   5  -7     1953.33     1887.32    229.50 o 
   1   7  -7    63553.51    64944.71   2009.07 o 
   2   7  -7     4107.30     3489.84    543.47 o 
   3   7  -7     1887.23     2250.22    338.26 o 
   4   7  -7     1959.63     1734.27    299.64 o 
   5   7  -7    27071.99    29476.53   1222.24 o 
   6   7  -7    20425.06    19890.30   1395.85 o 
   7   7  -7    14051.85    14590.54   1045.69 o 
   8   7  -7     7209.48     6590.34    460.27 o 
   9   7  -7     9009.67     7451.90    475.15 o 
  10   7  -7     9188.64     7549.64    767.14 o 
  11   7  -7     5360.74     4213.03    356.45 o 
  12   7  -7    37986.89    35341.14   1625.32 o 
  13   7  -7     2808.71     2375.38    506.81 o 
  14   7  -7      746.22      776.68    141.42 o 
  15   7  -7    14886.14    14069.12    564.14 o 
  16   7  -7     6767.75     7090.78    398.73 o 
  17   7  -7      633.25      809.84    320.83 o 
  18   7  -7     1055.23     1342.06    243.32 o 
  19   7  -7      350.55      408.20    176.55 o 
   1   9  -7    57284.60    60831.57   2060.10 o 
   2   9  -7    39211.93    44466.14   2879.21 o 
   3   9  -7    12597.19    13164.99    855.46 o 
   4   9  -7     9042.30     8388.19    924.44 o 
   5   9  -7    21601.51    22159.53   1493.27 o 
   6   9  -7    50832.16    54763.75   2516.88 o 
   7   9  -7    16289.07    15650.23    829.10 o 
   8   9  -7    23997.94    23766.37   1697.27 o 
   9   9  -7     1450.19     1343.53    268.06 o 
  10   9  -7     2151.56     2040.82    316.78 o 
  11   9  -7    11624.67    11869.11    974.35 o 
  12   9  -7     1839.17     1893.05    307.33 o 
  13   9  -7     3327.43     3575.04    479.40 o 
  14   9  -7     1318.93     1042.16    253.48 o 
  15   9  -7     2430.47     1979.21    312.22 o 
  16   9  -7       68.15      -55.04    194.33 o 
  17   9  -7      674.73      605.43    367.20 o 
  18   9  -7    10683.17    10484.72    675.14 o 
  19   9  -7      887.08     1154.30    279.38 o 
   2  11  -7     6314.60     5885.50    883.14 o 
   3  11  -7    14044.27    17020.49   1469.84 o 
   4  11  -7    33623.20    33547.13   2047.04 o 
   5  11  -7    19077.35    21267.66   1574.61 o 
   6  11  -7    25593.75    24957.63   1710.60 o 
   7  11  -7     2030.67     2840.22    806.31 o 
   8  11  -7     2751.72     3032.65    407.03 o 
   9  11  -7     8530.29     8101.07    629.09 o 
  10  11  -7     5299.96     5239.49    511.00 o 
  11  11  -7     1291.83     1652.30    328.62 o 
  12  11  -7    27812.05    26314.29   2074.23 o 
  13  11  -7      992.88      823.34    347.99 o 
  14  11  -7    12374.07    11188.17   1073.43 o 
  15  11  -7     2413.83     1888.66    475.66 o 
  16  11  -7     1891.09     2008.29    511.47 o 
  17  11  -7      569.00      988.84    365.04 o 
  18  11  -7     6360.32     5692.23    547.90 o 
  19  11  -7     1296.09     1923.40    481.87 o 
   7  13  -7     9922.75     7630.91    976.01 o 
   8  13  -7     3945.31     3938.78    729.23 o 
   9  13  -7      294.17      698.49    398.83 o 
  10  13  -7     2144.64     2024.24    550.19 o 
  11  13  -7     3588.10     3777.40    693.27 o 
  12  13  -7     7335.19     7771.71    985.35 o 
  13  13  -7    15045.67    13830.13   1305.90 o 
  14  13  -7      647.20     1466.83    534.00 o 
  15  13  -7      199.49      384.76    386.16 o 
  16  13  -7     5059.31     5154.95    830.78 o 
  17  13  -7       91.10      105.61    359.78 o 
  18  13  -7     2769.56     2515.22    581.92 o 
   7  15  -7     3947.57     3964.97    845.90 o 
   8  15  -7     4313.26     3974.86    794.10 o 
   9  15  -7     7402.45     6978.94   1041.59 o 
  10  15  -7     2593.32     2175.17    610.02 o 
  11  15  -7    11562.55    10915.45   1252.18 o 
  12  15  -7     4488.79     3938.12    815.69 o 
  13  15  -7     1046.72      136.16    422.63 o 
  14  15  -7      800.28     1312.82    534.20 o 
  15  15  -7     3454.01     2761.93    751.49 o 
  16  15  -7      224.69      856.12    521.61 o 
  17  15  -7      548.65      670.84    498.62 o 
  18  15  -7      788.73      236.48    382.24 o 
   8  17  -7     2382.24     2590.53    787.76 o 
   9  17  -7     3147.17     2877.84    776.11 o 
  10  17  -7     2366.55     2345.10    704.81 o 
  11  17  -7      487.68       48.80    483.00 o 
  12  17  -7     8215.10     7440.98   1148.38 o 
  13  17  -7      906.18      653.12    615.66 o 
  14  17  -7     2325.86     1990.13    742.84 o 
  15  17  -7     1164.96     1375.62    596.34 o 
  16  17  -7     2480.54     3398.42    832.00 o 
  17  17  -7      238.84      386.71    529.99 o 
   9  19  -7     1097.40     1303.45    825.83 o 
  10  19  -7       34.97      259.02    566.76 o 
  11  19  -7     2415.10     1523.16    716.27 o 
  12  19  -7      889.17     1116.90    744.56 o 
  13  19  -7     5456.61     5475.37   1101.23 o 
  14  19  -7      147.64      279.25    452.91 o 
  15  19  -7       26.53       25.00    482.34 o 
  11  21  -7     1576.33     1328.81    706.93 o 
   0   0  -6    96527.34    77303.25   2530.59 o 
   2   0  -6    61496.15    54557.43   1349.88 o 
   4   0  -6   210663.05   196692.95   5955.62 o 
  14   0  -6    31758.31    25475.52   1023.19 o 
  16   0  -6     5777.14     5317.92    461.51 o 
  18   0  -6     1829.70     1723.43    298.10 o 
  20   0  -6     3015.20     2482.38    375.75 o 
   0   2  -6   166554.30   162565.78   4829.84 o 
   1   2  -6    48273.73    45942.97   1602.13 o 
   2   2  -6      761.23      822.05    229.97 o 
   3   2  -6     4227.30     4037.28    279.52 o 
   4   2  -6     5046.55     4693.29    282.33 o 
   5   2  -6    62381.29    59338.81   1853.88 o 
   6   2  -6    68338.73    62488.30   1814.59 o 
  10   2  -6    12081.88    10249.53    251.71 o 
  11   2  -6    15285.63    12979.27    323.58 o 
  12   2  -6    17496.40    15896.22    398.91 o 
  13   2  -6     4866.97     4121.21    195.02 o 
  14   2  -6     2483.44     2189.90    155.79 o 
  15   2  -6    17784.96    15837.72    467.74 o 
  16   2  -6    11818.17     9776.97    371.91 o 
  17   2  -6     5278.45     5017.59    273.87 o 
  18   2  -6     7054.76     6339.36    324.61 o 
  19   2  -6    22066.13    21280.22    804.42 o 
  20   2  -6      728.52      724.16    181.53 o 
  21   2  -6     2532.99     1829.13    356.21 o 
   0   4  -6   161291.61   169343.63   5243.15 o 
   1   4  -6    50527.79    45699.77   1371.80 o 
   2   4  -6    35401.23    35962.36   1171.29 o 
   3   4  -6    71572.20    64968.89   3587.91 o 
   4   4  -6    61563.90    62604.02   1702.94 o 
   5   4  -6    17468.13    17459.63    736.66 o 
   6   4  -6    24508.73    23245.63   1094.26 o 
   7   4  -6    18500.35    16572.45    847.97 o 
   8   4  -6    84239.54    77944.66   2138.26 o 
   9   4  -6    18084.75    15269.27    887.28 o 
  10   4  -6    14030.56    13222.07    514.77 o 
  11   4  -6     5766.44     6194.65    276.37 o 
  12   4  -6    22114.40    19850.57    557.63 o 
  13   4  -6    11633.43    10625.79    392.22 o 
  14   4  -6     1529.41     1219.47    149.50 o 
  15   4  -6    11051.39     9631.42    399.16 o 
  16   4  -6     7821.37     7044.50    349.22 o 
  17   4  -6     3490.88     3141.69    292.40 o 
  18   4  -6    10893.79     9672.53    521.97 o 
  19   4  -6    13626.38    12706.44    635.68 o 
  20   4  -6     2198.08     2246.56    386.71 o 
  21   4  -6      815.37      834.33    203.00 o 
   0   6  -6    14600.41    13511.37   1046.24 o 
   1   6  -6    42525.05    44059.89   1904.28 o 
   2   6  -6    18548.37    16282.29    818.84 o 
   3   6  -6    13039.64    14288.70    781.80 o 
   4   6  -6    24247.10    25133.20   1047.08 o 
   5   6  -6    80545.74    91040.52   2418.62 o 
   6   6  -6     1741.35     1445.42    219.95 o 
   7   6  -6     4185.26     4661.97    505.69 o 
   8   6  -6    81210.66    75444.58   3490.38 o 
   9   6  -6     4614.53     3543.15    441.48 o 
  10   6  -6    14152.26    13699.05    636.72 o 
  11   6  -6    21210.47    20193.81    934.60 o 
  12   6  -6     8733.81     7781.59    490.35 o 
  13   6  -6     5739.60     5205.17    325.38 o 
  14   6  -6     4309.11     3823.47    280.21 o 
  15   6  -6     5081.11     4920.06    331.93 o 
  16   6  -6      323.26      503.06    187.30 o 
  17   6  -6     8723.29     8213.40    439.75 o 
  18   6  -6     4219.43     4493.06    404.43 o 
  19   6  -6     2492.57     2555.88    315.74 o 
  20   6  -6     1307.95     1260.44    257.78 o 
   0   8  -6     6834.81     8491.15    915.22 o 
   1   8  -6    22067.56    23883.87   1121.46 o 
   2   8  -6    28328.53    30356.11   1278.84 o 
   3   8  -6    13057.06    12960.45    805.62 o 
   4   8  -6    25433.19    28671.94   1900.97 o 
   5   8  -6     7614.79     7352.77    498.64 o 
   6   8  -6    18017.29    17092.45    813.26 o 
   7   8  -6    13749.36    14959.64   1589.45 o 
   8   8  -6    12452.44    11723.35    665.57 o 
   9   8  -6    29262.96    25885.96   1467.23 o 
  10   8  -6    16104.48    14919.78    766.61 o 
  11   8  -6     3160.78     2709.89    491.45 o 
  12   8  -6     1982.63     1679.69    275.57 o 
  13   8  -6     8110.60     7308.47    543.75 o 
  14   8  -6     4399.33     5165.03    467.99 o 
  15   8  -6     1696.77     1859.42    248.56 o 
  16   8  -6     8590.10     7960.86    476.82 o 
  17   8  -6     1182.26     1222.19    225.16 o 
  18   8  -6      704.08     1071.57    275.79 o 
  19   8  -6    10662.78    11543.76    730.27 o 
  20   8  -6      334.95     -172.04    334.86 o 
   0  10  -6     9106.49     7759.38    972.77 o 
   1  10  -6    14143.83    14619.11    923.25 o 
   2  10  -6    40546.28    43321.84   1773.33 o 
   3  10  -6    14912.30    15435.43   1157.37 o 
   4  10  -6    17487.27    18625.54   1392.84 o 
   5  10  -6    13959.92    12700.66    777.19 o 
   6  10  -6     2324.94     2519.28    704.63 o 
   7  10  -6     8086.79     7976.44    836.22 o 
   8  10  -6    19013.39    18520.47   1712.60 o 
   9  10  -6    24126.53    22617.08   2141.96 o 
  10  10  -6     2546.56     2627.34    372.10 o 
  11  10  -6     2351.79     2299.59    357.10 o 
  12  10  -6     9469.38     8267.44    628.36 o 
  13  10  -6     2734.69     2582.70    690.58 o 
  14  10  -6     4725.11     4610.50    483.58 o 
  15  10  -6     2892.96     3091.41    538.73 o 
  16  10  -6     4047.79     3451.12    604.17 o 
  17  10  -6     1047.52     1027.87    286.82 o 
  18  10  -6     5084.42     4869.06    507.79 o 
  19  10  -6     1993.24     1832.32    490.14 o 
  20  10  -6      963.37      820.86    278.38 o 
   4  12  -6     7757.59     7935.77    970.95 o 
   5  12  -6    11311.88    10585.94   1072.36 o 
   6  12  -6     7638.73     7748.71    944.44 o 
   7  12  -6     5056.32     4786.16    727.36 o 
   8  12  -6    17956.43    16184.84   1372.58 o 
   9  12  -6     3252.33     2485.68    557.60 o 
  10  12  -6     9932.23     8462.35    995.09 o 
  11  12  -6      146.47      323.64    371.07 o 
  12  12  -6      971.77      913.96    380.86 o 
  13  12  -6     7082.00     5574.37    818.60 o 
  14  12  -6     3068.42     3418.35    684.08 o 
  15  12  -6    12077.20    15029.30   1412.22 o 
  16  12  -6     3918.15     4081.20    740.43 o 
  17  12  -6     3226.01     3702.53    760.14 o 
  18  12  -6      913.69      982.76    403.08 o 
  19  12  -6     2207.78     1847.47    417.09 o 
  20  12  -6     2687.23     2386.90    444.51 o 
   5  14  -6     3287.92     2657.18    673.50 o 
   6  14  -6     5934.80     4879.85    908.17 o 
   7  14  -6     5998.94     6343.74    911.61 o 
   8  14  -6    14844.45    12618.30   1285.21 o 
   9  14  -6    18398.17    17457.32   1519.81 o 
  10  14  -6     6038.61     5872.23    888.75 o 
  11  14  -6     3481.85     3764.91    779.76 o 
  12  14  -6      855.59      541.92    383.15 o 
  13  14  -6     5159.88     4785.13    905.75 o 
  14  14  -6      772.19      656.35    416.38 o 
  15  14  -6     1782.84     2647.70    698.05 o 
  16  14  -6     2320.27     1320.54    581.13 o 
  17  14  -6      562.28      728.57    480.48 o 
  18  14  -6      430.74      747.92    487.06 o 
  19  14  -6     1889.56      901.49    584.03 o 
   5  16  -6      205.12      364.58    426.03 o 
   6  16  -6       38.49      729.22    554.72 o 
   7  16  -6     9295.94     8624.86   1174.94 o 
   8  16  -6      444.17      181.28    422.41 o 
   9  16  -6     6663.59     5071.09    949.89 o 
  10  16  -6     1340.36     2049.39    693.58 o 
  11  16  -6    11916.35    10919.49   1304.68 o 
  12  16  -6     1517.81     1052.41    522.93 o 
  13  16  -6     2639.05     2279.01    727.54 o 
  14  16  -6      845.32     1048.12    568.02 o 
  15  16  -6       47.69      166.61    482.12 o 
  16  16  -6      911.89      812.34    469.07 o 
  17  16  -6     1277.49     1637.71    622.06 o 
  18  16  -6        7.97      174.02    420.95 o 
  19  16  -6      581.39      818.75    501.00 o 
   6  18  -6     2837.00     2476.01    791.16 o 
   7  18  -6      134.21      159.46    470.98 o 
   8  18  -6       79.15     -195.81    451.67 o 
   9  18  -6     1749.97     2265.09    800.64 o 
  10  18  -6     4109.51     4323.21    967.54 o 
  11  18  -6     1494.45     1302.77    670.64 o 
  12  18  -6      543.57     1375.39    626.20 o 
  13  18  -6     4691.42     4238.77    948.31 o 
  14  18  -6       69.34     -330.78    545.06 o 
  15  18  -6     1886.19     3434.06    891.68 o 
  16  18  -6      134.76      626.43    597.97 o 
  17  18  -6     1222.11     2147.62    756.67 o 
   7  20  -6     1274.46     1204.01    718.44 o 
   8  20  -6      849.01      480.67    616.86 o 
   9  20  -6     1162.75     3052.47    957.84 o 
  10  20  -6     1705.13     1908.50    783.03 o 
  11  20  -6     2807.69     1925.31    742.02 o 
  12  20  -6     1599.49     1640.82    762.49 o 
  13  20  -6      264.70      614.93    616.32 o 
  14  20  -6      461.03      723.07    666.00 o 
   9  22  -6     1604.58     3408.83    981.90 o 
  10  22  -6      305.87      321.40    727.51 o 
   1   1  -5    87190.34    85138.47   1557.68 o 
   2   1  -5     1929.19     2142.01    336.95 o 
   3   1  -5    24500.02    26494.15    640.92 o 
   9   1  -5    37206.85    33187.59    790.15 o 
  10   1  -5    69765.95    64072.69   1108.56 o 
  11   1  -5    24203.02    20726.75    604.68 o 
  12   1  -5    45807.79    43063.10   1084.86 o 
  13   1  -5     5851.12     4765.67    361.47 o 
  14   1  -5     9039.84     7852.73    860.37 o 
  15   1  -5     3313.82     2547.58    251.94 o 
  16   1  -5    11005.32    10875.50    537.38 o 
  17   1  -5      665.74      385.65    144.83 o 
  18   1  -5     1188.03      892.04    205.69 o 
  19   1  -5      429.47      590.60    184.90 o 
  20   1  -5    13729.59    12593.10    670.65 o 
  21   1  -5     4875.09     4197.15    825.21 o 
  22   1  -5     2527.58     2213.61    293.30 o 
   1   3  -5    24341.95    26131.97    872.48 o 
   2   3  -5    49522.95    56340.39   1476.83 o 
   3   3  -5    12834.92    11870.56    538.35 o 
   4   3  -5    31155.98    31482.41   1245.63 o 
   5   3  -5    50576.86    53278.85   1805.94 o 
   6   3  -5    34278.96    33762.80   1465.07 o 
   7   3  -5    41289.80    40400.85   1385.31 o 
   8   3  -5     7022.82     6308.62    302.78 o 
   9   3  -5    11020.49    10279.38    333.70 o 
  10   3  -5     7886.02     7850.99    296.18 o 
  11   3  -5     7466.24     6975.36    359.43 o 
  12   3  -5    39024.60    35340.00    772.84 o 
  13   3  -5      472.48      284.13    122.85 o 
  14   3  -5     1826.39     1662.44    170.79 o 
  15   3  -5     2322.97     2624.84    222.56 o 
  16   3  -5    30003.86    27622.74    971.50 o 
  17   3  -5     6174.41     5228.47    403.31 o 
  18   3  -5     6441.95     5660.20    435.46 o 
  19   3  -5      191.18      180.48    153.36 o 
  20   3  -5     1492.07     1326.25    248.95 o 
  21   3  -5     2604.69     2453.92    326.38 o 
  22   3  -5     8224.44     8076.23    585.56 o 
   1   5  -5    99804.87   106908.29   2274.38 o 
   2   5  -5    10399.61    11798.71    637.25 o 
   3   5  -5     9949.98    10012.23    574.34 o 
   4   5  -5    42604.98    45988.98   1872.69 o 
   5   5  -5    57541.48    54343.21   3241.47 o 
   6   5  -5     7139.25     6988.75    398.57 o 
   7   5  -5    46679.15    46314.71   2333.94 o 
   8   5  -5    13408.46    12980.10    577.85 o 
   9   5  -5      523.87      317.24    135.41 o 
  10   5  -5    13491.67    13106.68    602.21 o 
  11   5  -5    34430.13    30813.21   1939.52 o 
  12   5  -5      937.55      869.34    138.85 o 
  13   5  -5    16210.59    15457.76    566.01 o 
  14   5  -5     4777.18     4379.44    365.70 o 
  15   5  -5    41037.47    37688.77   1068.62 o 
  16   5  -5     1011.45     1100.84    170.65 o 
  17   5  -5     7519.48     7091.02    407.66 o 
  18   5  -5     1177.07      981.37    176.29 o 
  19   5  -5      345.18      465.45    159.18 o 
  20   5  -5     5238.41     4953.52    454.88 o 
  21   5  -5     3364.37     3102.99    395.85 o 
  22   5  -5     5226.17     5412.68    492.14 o 
   1   7  -5    17626.08    21583.56   1438.48 o 
   2   7  -5    38480.07    44356.53   1509.58 o 
   3   7  -5    23677.69    27658.83   1124.69 o 
   4   7  -5     6734.26     5969.20    440.07 o 
   5   7  -5    35777.09    34869.58   1474.74 o 
   6   7  -5    45863.05    45047.54   1398.93 o 
   7   7  -5     6551.07     5591.02    439.84 o 
   8   7  -5    24990.01    23609.98    947.54 o 
   9   7  -5     7347.47     7776.30    515.83 o 
  10   7  -5     4431.61     4695.77    603.32 o 
  11   7  -5     9662.35     9702.09    593.43 o 
  12   7  -5    26541.69    26495.43   1061.33 o 
  13   7  -5     5978.73     4891.04    434.58 o 
  14   7  -5     6430.28     6258.59    400.29 o 
  15   7  -5     3279.05     2880.70    393.33 o 
  16   7  -5     9547.23     9393.00    541.27 o 
  17   7  -5     2979.31     2677.47    284.64 o 
  18   7  -5     6139.46     6113.23    427.99 o 
  19   7  -5     1277.65     1154.26    250.71 o 
  20   7  -5     2488.22     2869.84    551.55 o 
  21   7  -5     9618.69     8860.70    927.20 o 
  22   7  -5     5123.56     6455.33    820.95 o 
   1   9  -5    10229.04    11381.74    899.02 o 
   2   9  -5    21183.22    22645.37   1611.00 o 
   3   9  -5    14219.04    13693.62    722.87 o 
   4   9  -5    39016.84    40150.70   1908.07 o 
   5   9  -5    23471.59    22934.27   2055.69 o 
   6   9  -5     7513.40     6488.23   1183.50 o 
   7   9  -5    32234.03    30611.19   1492.61 o 
   8   9  -5     6374.96     6154.16    802.00 o 
   9   9  -5    16611.19    16483.18    879.53 o 
  10   9  -5     6696.11     6278.32    536.44 o 
  11   9  -5     8877.49     7939.70    605.57 o 
  12   9  -5    36694.41    35478.75   1380.49 o 
  13   9  -5      366.52     -123.39    204.51 o 
  14   9  -5     2888.06     2781.36    390.58 o 
  15   9  -5     6526.51     6215.89    563.27 o 
  16   9  -5    15027.73    14553.69    786.54 o 
  17   9  -5      196.74      -35.19    226.28 o 
  18   9  -5      865.80     1014.97    322.60 o 
  19   9  -5     4475.40     4836.77    907.42 o 
  20   9  -5     1724.75     1307.15    375.57 o 
  21   9  -5     1268.90      882.97    301.95 o 
  22   9  -5     3101.62     3896.16    548.34 o 
   1  11  -5     9713.15     9171.03    748.01 o 
   2  11  -5     2425.90     2636.37    572.55 o 
   3  11  -5     6003.74     5714.56    550.39 o 
   4  11  -5    13388.70    12559.33    802.08 o 
   5  11  -5    23482.26    23347.41   2477.70 o 
   6  11  -5    27113.28    25056.13   2246.72 o 
   7  11  -5     1750.66     2170.32    597.70 o 
   8  11  -5     9970.02    10379.86    742.87 o 
   9  11  -5     1855.14     1335.34    402.46 o 
  10  11  -5     9927.02    11185.51    791.58 o 
  11  11  -5    20253.74    20445.94   1102.07 o 
  12  11  -5     3987.18     3810.01    485.45 o 
  13  11  -5     7528.72     7359.55    931.52 o 
  14  11  -5     2967.94     2231.86    574.10 o 
  15  11  -5    11891.19    12321.42   1219.15 o 
  16  11  -5      183.98      258.11    377.98 o 
  17  11  -5     1418.35     1401.20    543.00 o 
  18  11  -5      950.43     1793.74    453.84 o 
  19  11  -5      582.28      534.26    275.82 o 
  20  11  -5     2895.05     2750.23    460.28 o 
  21  11  -5       26.45     -199.85    242.21 o 
   2  13  -5    21790.31    18084.17   1526.60 o 
   3  13  -5    24902.07    22107.47   1658.59 o 
   4  13  -5     5377.39     5676.56    858.63 o 
   5  13  -5     6246.95     5490.40    888.41 o 
   6  13  -5    17711.38    15240.01   1379.27 o 
   7  13  -5     6204.01     5705.83    863.76 o 
   8  13  -5    11529.40    10620.94   1166.95 o 
   9  13  -5     8052.27     8098.01   1045.50 o 
  10  13  -5     3415.85     3223.75    685.71 o 
  11  13  -5      376.95      515.26    445.73 o 
  12  13  -5    10937.22    10981.17   1236.27 o 
  13  13  -5     7108.22     6840.98    981.37 o 
  14  13  -5      306.33     -110.25    390.69 o 
  15  13  -5     3387.02     4265.40    774.02 o 
  16  13  -5     7799.23     7639.50   1027.56 o 
  17  13  -5     1560.84     1433.27    579.30 o 
  18  13  -5     4270.34     4474.76    861.01 o 
  19  13  -5     1145.83      610.97    324.28 o 
  20  13  -5     3299.50     3756.11    835.65 o 
  21  13  -5      561.49      547.57    352.52 o 
   3  15  -5    17220.99    15064.13   1512.27 o 
   4  15  -5    12822.46    12279.05   1359.59 o 
   5  15  -5      358.56      916.35    572.95 o 
   6  15  -5     3483.91     4852.92    877.32 o 
   7  15  -5    22902.55    20451.96   1733.84 o 
   8  15  -5     9826.18     8344.38   1152.16 o 
   9  15  -5     2001.46     2319.47    662.36 o 
  10  15  -5      583.75      709.78    523.86 o 
  11  15  -5     2968.50     2488.08    703.83 o 
  12  15  -5    20902.42    18246.96   1682.48 o 
  13  15  -5     2849.46     2592.46    744.36 o 
  14  15  -5    10047.82    10065.46   1311.94 o 
  15  15  -5     1260.97     1967.20    677.93 o 
  16  15  -5     2279.95     3061.67    932.35 o 
  17  15  -5     1615.89     2148.15    686.16 o 
  18  15  -5     2280.56     1915.94    624.48 o 
  19  15  -5     2460.33     1653.00    728.65 o 
  20  15  -5      219.46      310.70    526.56 o 
   3  17  -5     4194.96     5704.31   1096.95 o 
   4  17  -5     6268.25     5891.64   1045.21 o 
   5  17  -5     2986.63     2981.40    810.42 o 
   6  17  -5       15.27      267.37    650.47 o 
   7  17  -5     6446.26     7357.94   1142.76 o 
   8  17  -5     3036.93     2170.43    811.54 o 
   9  17  -5      909.90      642.38    467.84 o 
  10  17  -5     3538.39     2474.10    788.53 o 
  11  17  -5     1220.20      940.42    591.58 o 
  12  17  -5      386.20      527.03    562.39 o 
  13  17  -5     5794.54     4040.60    969.04 o 
  14  17  -5     6514.55     6693.64   1131.90 o 
  15  17  -5     2727.73     1807.54    672.16 o 
  16  17  -5     1551.64     1167.86    635.01 o 
  17  17  -5     2340.85     1733.31    724.34 o 
  18  17  -5      446.52      522.34    535.28 o 
  19  17  -5      717.93     1031.84    626.03 o 
   4  19  -5     1020.32     2073.43    783.50 o 
   5  19  -5     1168.16      929.37    669.54 o 
   6  19  -5      573.20      710.85    641.94 o 
   7  19  -5    10030.95     9900.86   1355.65 o 
   8  19  -5     1793.34     1805.17    735.41 o 
   9  19  -5     2050.91     2022.12    789.01 o 
  10  19  -5     2950.92     3393.43   1031.22 o 
  11  19  -5     1011.78      321.34    511.42 o 
  12  19  -5      121.25      650.89    637.14 o 
  13  19  -5     6328.55     6513.38   1267.47 o 
  14  19  -5     1019.00      660.32    545.73 o 
  15  19  -5     4061.05     3299.79    935.37 o 
  16  19  -5      255.86      -31.92    531.92 o 
  17  19  -5      544.57        9.38    537.25 o 
   5  21  -5       66.03     2332.66    991.91 o 
   6  21  -5     1195.94      920.75    654.67 o 
   7  21  -5     1441.42     2083.45    910.57 o 
   8  21  -5     2451.75     2898.47    929.94 o 
   9  21  -5      239.94       25.62    638.98 o 
  10  21  -5     4933.27     4173.52   1082.94 o 
  11  21  -5      680.97      181.99    630.35 o 
  12  21  -5       76.61     1273.72    714.79 o 
  13  21  -5     2917.44     2906.16    884.60 o 
   7  23  -5     2302.95     2837.80   1032.93 o 
   8  23  -5      127.66      386.50    629.16 o 
   0   0  -4   236757.28   235904.08   6408.04 o 
   2   0  -4   187779.11   193197.97   3760.01 o 
   8   0  -4    96322.33    85243.18   2431.07 o 
  10   0  -4    47794.87    47115.81   1598.47 o 
  12   0  -4    73255.38    64000.61   2184.38 o 
  14   0  -4    41559.47    35345.55   1520.73 o 
  16   0  -4     6107.67     5264.76    567.90 o 
  18   0  -4    17557.58    16217.76   1093.84 o 
  20   0  -4     2672.95     2125.82    420.02 o 
  22   0  -4      811.36     1069.50    383.51 o 
   0   2  -4   427330.88   459968.13  12261.97 o 
   1   2  -4    45785.80    47259.73   1195.03 o 
   2   2  -4   214276.98   227760.19   4505.13 o 
   3   2  -4   109629.71   119541.68   3402.76 o 
   4   2  -4    50996.07    51477.01   1624.59 o 
   5   2  -4    10372.98     9363.04    313.79 o 
   6   2  -4    29668.46    29301.32    718.66 o 
   7   2  -4     5705.56     5334.22    245.14 o 
   8   2  -4    25023.57    23526.52    935.07 o 
   9   2  -4    10272.21     8721.91    295.19 o 
  10   2  -4    32381.17    33309.09    911.30 o 
  11   2  -4    46149.09    43858.03   1160.11 o 
  12   2  -4    15184.74    14104.04    580.80 o 
  13   2  -4     4238.43     4259.63    422.39 o 
  14   2  -4     3269.72     2973.74    284.29 o 
  15   2  -4    17030.71    14855.81   1044.02 o 
  16   2  -4    18336.03    17243.66    755.01 o 
  17   2  -4      559.41      440.34    163.58 o 
  18   2  -4     2408.92     1948.39    304.06 o 
  19   2  -4    18709.13    16445.30    811.87 o 
  20   2  -4     1220.85      852.65    238.02 o 
  21   2  -4     5749.52     6140.39    697.28 o 
  22   2  -4      348.44      612.64    237.91 o 
  23   2  -4     3430.42     2887.36    390.07 o 
   0   4  -4   180792.28   183107.38   5488.93 o 
   1   4  -4    89842.27    98979.58   5256.49 o 
   2   4  -4   104424.27   115480.41   2644.59 o 
   3   4  -4     9621.24    10259.97    595.70 o 
   4   4  -4    46821.26    45546.85   2602.30 o 
   5   4  -4    20387.22    22750.06   2130.82 o 
   6   4  -4    56389.57    54934.60   1383.89 o 
   7   4  -4      562.19      524.61    126.71 o 
   8   4  -4    12677.05    12094.70    560.29 o 
   9   4  -4    52799.11    50295.27   1933.52 o 
  10   4  -4    48660.91    44617.12   1250.47 o 
  11   4  -4    10992.68    10556.60    420.79 o 
  12   4  -4      819.16      819.42    149.46 o 
  13   4  -4    16867.50    15461.87    557.15 o 
  14   4  -4     7119.84     6903.98    468.83 o 
  15   4  -4    22534.73    23061.78    923.80 o 
  16   4  -4      683.26      874.77    242.89 o 
  17   4  -4    12542.75    12527.49    690.80 o 
  18   4  -4      774.01     1020.24    239.25 o 
  19   4  -4      233.91      404.28    191.21 o 
  20   4  -4     2530.23     2501.40    348.79 o 
  21   4  -4      673.03      379.61    279.24 o 
  22   4  -4     1118.34     1023.50    294.71 o 
  23   4  -4     1958.13     1308.59    437.96 o 
   0   6  -4     6375.44     6895.36    690.99 o 
   1   6  -4    16133.25    17845.98    823.83 o 
   2   6  -4    63597.93    68700.17   3176.16 o 
   3   6  -4    10896.91    12858.82   1584.78 o 
   4   6  -4    36700.40    34786.29   2811.69 o 
   5   6  -4    19318.86    16381.06    713.56 o 
   6   6  -4     5374.34     5628.58    414.19 o 
   7   6  -4    13690.94    15315.47    704.58 o 
   8   6  -4    92548.61    86705.61   3228.74 o 
   9   6  -4       58.01       77.98    244.72 o 
  10   6  -4    14563.55    14304.29    699.98 o 
  11   6  -4    19273.62    17594.90    856.62 o 
  12   6  -4    15244.05    11604.00    877.83 o 
  13   6  -4    23723.93    22014.29    845.02 o 
  14   6  -4      357.52      350.85    143.03 o 
  15   6  -4      244.64      386.02    171.30 o 
  16   6  -4     3328.96     3197.67    302.71 o 
  17   6  -4     6107.80     5469.73    456.75 o 
  18   6  -4     5172.71     4559.75    374.09 o 
  19   6  -4     2574.16     2678.90    386.85 o 
  20   6  -4     5286.30     4899.81    506.21 o 
  21   6  -4     2908.48     2754.91    502.20 o 
  22   6  -4      376.40      341.89    505.07 o 
  23   6  -4      757.59      379.53    248.42 o 
   0   8  -4    59641.06    65826.45   2841.96 o 
   1   8  -4     1449.49     1315.47    268.47 o 
   2   8  -4    54284.09    58287.50   3104.98 o 
   3   8  -4    81041.48    81284.38   6385.40 o 
   4   8  -4    17735.38    17882.54    834.68 o 
   5   8  -4    21559.04    19662.77    900.88 o 
   6   8  -4    28245.13    30525.21   1475.23 o 
   7   8  -4       83.97      119.12    255.29 o 
   8   8  -4     3318.41     3242.41    361.74 o 
   9   8  -4    22462.64    22428.99    989.53 o 
  10   8  -4    12462.73    11831.65    713.76 o 
  11   8  -4    14107.27    13774.27    776.80 o 
  12   8  -4      485.52      533.26    229.97 o 
  13   8  -4     1266.45      915.95    230.67 o 
  14   8  -4    10028.25     9342.10    653.61 o 
  15   8  -4     1209.60     1100.54    203.34 o 
  16   8  -4     3811.17     3787.71    359.33 o 
  17   8  -4     5701.96     5954.51    546.50 o 
  18   8  -4     3520.26     4193.75    496.11 o 
  19   8  -4    17629.76    17213.64    963.07 o 
  20   8  -4      403.01      130.77    288.20 o 
  21   8  -4     2174.20     2902.74    959.57 o 
  22   8  -4     1130.52     1490.58    352.62 o 
  23   8  -4      187.35      322.68    262.89 o 
   0  10  -4     3300.83     2532.99    542.23 o 
   1  10  -4    12908.33    13386.13    684.13 o 
   2  10  -4   167977.13   185577.94   4323.31 o 
   3  10  -4    11252.63    12316.51   1199.96 o 
   4  10  -4     3503.90     2919.35    643.22 o 
   5  10  -4     5413.18     5215.07    797.08 o 
   6  10  -4    24920.16    25902.35   1305.37 o 
   7  10  -4     9846.95    10921.49    987.16 o 
   8  10  -4    13986.82    14917.08   1781.73 o 
   9  10  -4      589.50      382.21    215.89 o 
  10  10  -4    22586.51    21205.28   1074.51 o 
  11  10  -4    10343.28    10585.47    753.94 o 
  12  10  -4    11740.12    12139.83    807.13 o 
  13  10  -4     5184.67     4207.70    483.04 o 
  14  10  -4    10795.86    10655.91    785.35 o 
  15  10  -4     1940.54     1491.48    454.88 o 
  16  10  -4     3574.76     3164.57    663.48 o 
  17  10  -4    12567.49    11188.26    830.25 o 
  18  10  -4     1844.23     1408.03    345.51 o 
  19  10  -4     1596.71     1386.88    412.13 o 
  20  10  -4     1369.71     1060.12    317.22 o 
  21  10  -4     1844.01     1580.39    632.03 o 
  22  10  -4     4595.42     4244.08    565.86 o 
  23  10  -4       82.20      -53.48    294.46 o 
   1  12  -4    14464.17    12915.45   1258.97 o 
   2  12  -4    23369.32    22045.40   1599.40 o 
   3  12  -4    17287.87    14040.73   1247.06 o 
   4  12  -4     3333.51     3906.04    718.96 o 
   5  12  -4    15608.50    15379.66   1345.96 o 
   6  12  -4     1086.68     1314.69    537.96 o 
   7  12  -4    14264.73    12669.06   1255.03 o 
   8  12  -4    62316.85    61808.38   3064.98 o 
   9  12  -4     3264.96     3417.76    729.36 o 
  10  12  -4     3504.13     2795.85    576.86 o 
  11  12  -4     5931.35     5588.05    870.23 o 
  12  12  -4     2369.77     2391.10    607.88 o 
  13  12  -4      697.14      769.08    439.46 o 
  14  12  -4      108.55      182.41    358.54 o 
  15  12  -4     2942.16     2462.04    642.35 o 
  16  12  -4     9061.12     9090.77   1143.39 o 
  17  12  -4     9620.00     9297.68   1152.61 o 
  18  12  -4     5037.73     5333.39    645.00 o 
  19  12  -4      482.66      209.24    407.51 o 
  20  12  -4     1541.01      978.84    315.35 o 
  21  12  -4     2775.18     2172.52    432.07 o 
  22  12  -4     4988.98     4925.44    624.75 o 
   1  14  -4    17105.95    16178.28   1482.53 o 
   2  14  -4    11779.79    10426.37   1218.82 o 
   3  14  -4     2051.95     1925.73    673.15 o 
   4  14  -4     9880.61     9216.62   1160.54 o 
   5  14  -4     3147.16     3834.28    801.24 o 
   6  14  -4    20230.73    19418.30   1655.24 o 
   7  14  -4    13202.34    13686.34   1451.29 o 
   8  14  -4     9144.55     8660.57   1104.10 o 
   9  14  -4    10801.19    13406.61   1449.00 o 
  10  14  -4    14136.55    15598.91   1507.87 o 
  11  14  -4      637.12     1592.10    631.32 o 
  12  14  -4      233.20     1426.01    627.89 o 
  13  14  -4     4020.52     4173.87    863.27 o 
  14  14  -4     2428.91     3325.42    891.14 o 
  15  14  -4      791.39      936.82    561.11 o 
  16  14  -4     1101.58      764.73    595.72 o 
  17  14  -4     2716.35     2150.91    680.86 o 
  18  14  -4     1898.02     1498.18    592.13 o 
  19  14  -4      127.74      -17.48    324.25 o 
  20  14  -4     1384.79     1008.53    840.37 o 
  21  14  -4      548.68      901.43    692.44 o 
  22  14  -4      343.89      432.27    350.44 o 
   1  16  -4     4344.54     6029.29   1047.77 o 
   2  16  -4    18585.89    16092.81   1655.50 o 
   3  16  -4    18158.36    17347.33   1712.42 o 
   4  16  -4     5840.33     4893.55    931.15 o 
   5  16  -4    15470.75    15198.94   1583.42 o 
   6  16  -4    19711.61    20435.39   1814.56 o 
   7  16  -4      558.64      782.02    503.32 o 
   8  16  -4     1471.55      110.20    550.75 o 
   9  16  -4     1620.78      606.36    547.96 o 
  10  16  -4     2057.32      511.87    459.04 o 
  11  16  -4     6245.38     5648.41   1045.78 o 
  12  16  -4     2140.98     3346.49    893.25 o 
  13  16  -4     2993.32     3368.49    842.33 o 
  14  16  -4     3557.83     3284.57    883.81 o 
  15  16  -4     2462.63     2905.50    802.32 o 
  16  16  -4     1558.12     1934.24    780.24 o 
  17  16  -4     1182.51     1727.50    663.05 o 
  18  16  -4      317.39     -331.98    484.19 o 
  19  16  -4     5559.53     5957.50   1095.76 o 
  20  16  -4      696.22      -21.27    335.90 o 
  21  16  -4     1417.89     1121.56    426.73 o 
   2  18  -4      144.78     1858.15    789.26 o 
   3  18  -4    14315.69    14371.61   1630.37 o 
   4  18  -4     5692.60     6454.05   1171.54 o 
   5  18  -4     1126.35     1134.51    666.75 o 
   6  18  -4     3457.32     2484.94    859.47 o 
   7  18  -4     6304.38     6944.09   1177.56 o 
   8  18  -4     6658.14     6280.01   1125.35 o 
   9  18  -4    10867.06     8932.63   1322.50 o 
  10  18  -4     6531.55     6636.61   1146.86 o 
  11  18  -4     2488.05     1105.72    667.54 o 
  12  18  -4      532.33      -34.27    567.74 o 
  13  18  -4     1557.20      394.30    487.19 o 
  14  18  -4      404.86      215.16    553.87 o 
  15  18  -4       85.27     -623.10    623.10 o 
  16  18  -4     4913.86     5929.58   1146.85 o 
  17  18  -4     5015.36     6867.14   1294.65 o 
  18  18  -4     1746.36     2349.70    855.67 o 
   3  20  -4     1767.73     2937.27    885.08 o 
   4  20  -4     3046.47     1840.33    784.64 o 
   5  20  -4      746.08      372.65    638.66 o 
   6  20  -4     5350.63     4010.40    994.98 o 
   7  20  -4     1618.86     2641.93    961.27 o 
   8  20  -4     6549.65     6133.75   1254.69 o 
   9  20  -4    10871.56     9835.79   1489.90 o 
  10  20  -4     3856.11     3686.25    886.17 o 
  11  20  -4     4418.83     4439.81   1071.32 o 
  12  20  -4       18.76      458.01    626.00 o 
  13  20  -4     2627.19     2361.01    878.85 o 
  14  20  -4      249.59      516.02    698.15 o 
  15  20  -4      592.77     -386.72    733.88 o 
   4  22  -4      449.64      872.71    855.77 o 
   5  22  -4     1492.35      670.39    798.54 o 
   6  22  -4     3080.03     3220.12   1042.93 o 
   7  22  -4     1312.10      883.40    747.47 o 
   8  22  -4     1860.90      966.22    793.45 o 
   9  22  -4      460.36     1378.34    830.15 o 
  10  22  -4      514.02      941.35    817.45 o 
  11  22  -4     3409.45     3752.72   1094.81 o 
   1   1  -3    45683.69    48465.36   1493.72 o 
   2   1  -3     1362.76     1841.39    157.96 o 
   6   1  -3     6269.13     6223.85    235.69 o 
   7   1  -3    19695.64    19622.59    547.34 o 
   8   1  -3     3835.56     3084.44    205.52 o 
   9   1  -3    34342.90    30344.77    843.30 o 
  10   1  -3    41554.64    40061.89   1495.48 o 
  11   1  -3    14120.22     9023.13   3776.55 o 
  12   1  -3     5315.41     5486.22    351.81 o 
  13   1  -3    20097.65    19020.23    746.99 o 
  14   1  -3    18489.56    16114.22    847.54 o 
  15   1  -3    12072.19    11376.91    600.80 o 
  16   1  -3    17125.03    16081.55    763.88 o 
  17   1  -3    11510.11    11120.03    640.47 o 
  18   1  -3     3747.11     3505.87    387.44 o 
  19   1  -3      879.01      675.96    232.56 o 
  20   1  -3     5838.58     6284.97    523.41 o 
  21   1  -3     2216.93     2332.35    370.37 o 
  22   1  -3      525.80      371.41    238.61 o 
  23   1  -3      349.44      264.74    260.41 o 
  24   1  -3     1168.51     1089.56    322.63 o 
  25   1  -3       78.69      262.46    275.87 o 
   1   3  -3    14101.33    18530.74    908.92 o 
   2   3  -3    14981.03    15334.95    984.81 o 
   3   3  -3    17722.77    19525.55   1307.26 o 
   4   3  -3     8664.15     7568.90    344.15 o 
   5   3  -3     1665.21     1758.39    169.54 o 
   6   3  -3    98909.84    96005.77   2896.98 o 
   7   3  -3     6855.66     7667.88    366.17 o 
   8   3  -3     3108.43     3582.49    259.57 o 
   9   3  -3    42648.21    42512.70   1163.71 o 
  10   3  -3    20642.18    18774.13    777.44 o 
  11   3  -3     1517.59      942.11    724.61 o 
  12   3  -3    28383.46    27476.67    957.84 o 
  13   3  -3     8798.42     7576.82    470.36 o 
  14   3  -3    68809.34    65095.49   1540.04 o 
  15   3  -3     9608.07     8926.95   1006.09 o 
  16   3  -3    34916.53    33632.49   1215.78 o 
  17   3  -3     1079.32      955.97    357.63 o 
  18   3  -3     5905.11     6172.33    517.40 o 
  19   3  -3       97.09       77.29    293.41 o 
  20   3  -3     4573.51     5339.24    519.13 o 
  21   3  -3     4048.58     4396.91    481.41 o 
  22   3  -3     2421.99     3009.01    433.63 o 
  23   3  -3     1837.38     1119.46    311.53 o 
  24   3  -3     1284.06     1434.68    589.44 o 
  25   3  -3      114.75     -243.50    243.50 o 
   1   5  -3   213952.88   218521.11  21080.43 o 
   2   5  -3     3813.68     3533.08    290.24 o 
   3   5  -3    29893.88    29013.65   2493.76 o 
   4   5  -3    36618.30    34067.75   1053.46 o 
   5   5  -3   120932.63   121941.87   4520.04 o 
   6   5  -3     5668.40     5854.19    390.75 o 
   7   5  -3    10334.45     9378.54    506.13 o 
   8   5  -3     4527.43     5489.40    398.92 o 
   9   5  -3    21390.40    19121.12    780.50 o 
  10   5  -3    23804.15    22171.80    775.79 o 
  11   5  -3     1536.17     1411.32    321.55 o 
  12   5  -3     5703.31     6141.23    362.10 o 
  13   5  -3    43383.81    43357.89   1243.52 o 
  14   5  -3     1813.90     1987.52    453.59 o 
  15   5  -3    27009.60    24895.71   1296.23 o 
  16   5  -3       10.80     -143.12    191.00 o 
  17   5  -3     6727.86     7008.86    547.75 o 
  18   5  -3     3487.66     2799.29    385.66 o 
  19   5  -3     2873.61     2482.39    378.48 o 
  20   5  -3     2514.88     1966.40    598.96 o 
  21   5  -3      365.14      -49.15    229.03 o 
  22   5  -3      642.64      607.99    278.65 o 
  23   5  -3     6335.33     5251.52    580.34 o 
  24   5  -3     1118.86      741.98    308.08 o 
   1   7  -3     3073.48     4530.32    542.86 o 
   2   7  -3    18951.60    17452.93   1975.07 o 
   3   7  -3    20993.31    19980.25    991.84 o 
   4   7  -3     6264.35     6294.13    461.72 o 
   5   7  -3    49837.77    52039.47   1661.12 o 
   6   7  -3    61899.94    65417.62   2268.46 o 
   7   7  -3    30109.82    31246.93   1388.59 o 
   8   7  -3     8468.56     8684.69    565.89 o 
   9   7  -3    21006.53    20759.05    934.28 o 
  10   7  -3    60544.15    57239.20   1922.27 o 
  11   7  -3     9600.91     9415.91    524.63 o 
  12   7  -3     8119.17     8463.88   1049.28 o 
  13   7  -3    20426.81    20545.46   1195.61 o 
  14   7  -3    48882.36    45332.41   1264.36 o 
  15   7  -3    20084.41    17667.13    742.05 o 
  16   7  -3     5278.71     5436.06    423.89 o 
  17   7  -3     2484.77     2133.07    292.05 o 
  18   7  -3    23935.75    23163.90    910.05 o 
  19   7  -3      237.79      440.47    238.39 o 
  20   7  -3     1484.39     1583.79    341.29 o 
  21   7  -3     5186.55     6611.17    628.76 o 
  22   7  -3     2031.44     1667.80    369.15 o 
  23   7  -3     1707.26     1682.06    420.89 o 
  24   7  -3     1065.00     1201.93    389.25 o 
   1   9  -3     5378.46     4232.83    454.68 o 
   2   9  -3    16065.31    16898.42   1404.64 o 
   3   9  -3    39650.64    40305.28   3240.00 o 
   4   9  -3    47977.04    50659.55   1693.16 o 
   5   9  -3    46023.44    49417.11   2642.81 o 
   6   9  -3     1555.68     1647.61    409.46 o 
   7   9  -3    24762.74    24259.06   1688.81 o 
   8   9  -3     5414.67     6902.64    570.77 o 
   9   9  -3    95971.05   100685.60   2747.81 o 
  10   9  -3    10923.59    11049.84    743.90 o 
  11   9  -3     1320.07     1405.88    321.08 o 
  12   9  -3    44601.61    44626.14   1648.51 o 
  13   9  -3    23598.06    23104.63   1132.92 o 
  14   9  -3    31980.03    31542.30   1439.62 o 
  15   9  -3    23948.05    21767.31   1547.76 o 
  16   9  -3     8295.69     7461.21    820.83 o 
  17   9  -3     3669.43     3351.69    450.32 o 
  18   9  -3      131.28       82.94    249.31 o 
  19   9  -3     1113.00     1149.44    314.05 o 
  20   9  -3     3245.95     2974.82    656.81 o 
  21   9  -3     1088.42     1211.13    326.21 o 
  22   9  -3     4234.69     4159.26    601.12 o 
  23   9  -3      312.40      -22.57    285.90 o 
  24   9  -3      965.35      870.16    308.47 o 
   1  11  -3    29051.06    29857.87   1068.14 o 
   2  11  -3    14852.48    13424.93    857.87 o 
   3  11  -3    15268.59    15841.59   1282.77 o 
   4  11  -3     9712.13    10341.59    763.92 o 
   5  11  -3    32839.98    33624.97   2682.70 o 
   6  11  -3    13494.21    12290.54    842.66 o 
   7  11  -3    15293.75    17386.27    998.52 o 
   8  11  -3    13964.79    15782.31    954.19 o 
   9  11  -3    10467.78     9899.33    765.58 o 
  10  11  -3    31870.31    31911.59   2071.93 o 
  11  11  -3     3241.45     3761.95    734.72 o 
  12  11  -3    24928.45    22642.61   1753.72 o 
  13  11  -3     1945.50     1316.55    487.14 o 
  14  11  -3    17386.61    17296.10   1558.50 o 
  15  11  -3     8188.61     8586.21   1109.52 o 
  16  11  -3     3027.77     2327.20    612.96 o 
  17  11  -3     2465.73     1931.65    394.13 o 
  18  11  -3     7232.23     6546.19    672.33 o 
  19  11  -3     1324.09      386.96    280.70 o 
  20  11  -3      573.52      374.57    459.28 o 
  21  11  -3      958.17      397.35    362.35 o 
  22  11  -3     2729.92     2057.09    433.03 o 
  23  11  -3     1755.04      667.19    324.27 o 
  24  11  -3     2365.17     2510.60    550.48 o 
   1  13  -3    10748.30    11782.41   1301.73 o 
   2  13  -3    18847.10    18879.37   1574.62 o 
   3  13  -3    11545.45    10359.94   1219.53 o 
   4  13  -3     2359.92     2843.26    711.46 o 
   5  13  -3     9408.98     9371.03   1113.35 o 
   6  13  -3    37273.17    36591.81   2355.29 o 
   7  13  -3    12136.51    11149.28   1271.72 o 
   8  13  -3     4532.43     4915.38    925.82 o 
   9  13  -3    24350.32    22341.28   1816.24 o 
  10  13  -3    13506.18    13785.75   1416.32 o 
  11  13  -3     2905.38     2155.37    699.70 o 
  12  13  -3    30615.77    30775.82   2188.27 o 
  13  13  -3     2647.57     3331.58    807.48 o 
  14  13  -3    10183.13     9996.17   1248.57 o 
  15  13  -3     3052.29     2981.57    720.34 o 
  16  13  -3      284.19     -122.87    426.79 o 
  17  13  -3     1813.44     1460.05    715.43 o 
  18  13  -3    14231.54    12984.98   1001.24 o 
  19  13  -3     2535.29     2612.89    504.57 o 
  20  13  -3      708.77      243.46    301.04 o 
  21  13  -3     2639.50     3063.17    565.36 o 
  22  13  -3     2503.49     3063.23    582.10 o 
  23  13  -3     3350.79     3094.06    577.25 o 
   1  15  -3     7927.19     7762.00   1100.68 o 
   2  15  -3     1409.75     1285.36    498.17 o 
   3  15  -3    12500.04    10477.23   1243.91 o 
   4  15  -3    20291.68    18442.93   1655.61 o 
   5  15  -3    11752.93    10105.96   1224.09 o 
   6  15  -3     4666.89     4894.87    919.27 o 
   7  15  -3     1813.78     1441.98    531.58 o 
   8  15  -3     2705.31     2624.38    758.23 o 
   9  15  -3     2054.88     3529.68    895.90 o 
  10  15  -3     3481.30     4365.06    982.30 o 
  11  15  -3     2571.58     3396.78    827.98 o 
  12  15  -3    11414.04    12504.17   1458.93 o 
  13  15  -3    18563.77    17104.37   1727.96 o 
  14  15  -3     3568.57     2885.58    842.83 o 
  15  15  -3     1810.23     1852.48    695.15 o 
  16  15  -3     2312.59     1149.50    626.59 o 
  17  15  -3     6225.63     6416.48   1107.75 o 
  18  15  -3     1161.22      525.28    598.75 o 
  19  15  -3      528.74      727.65    356.63 o 
  20  15  -3     3417.75     3922.74    655.41 o 
  21  15  -3      221.29      285.58    314.46 o 
  22  15  -3      978.33     1229.82    447.18 o 
   1  17  -3     3339.87     3593.61    890.63 o 
   2  17  -3     2384.14     3158.84    837.29 o 
   3  17  -3     6335.75     5917.07   1030.47 o 
   4  17  -3     7442.11     6924.31   1207.02 o 
   5  17  -3    12237.14    13236.09   1547.57 o 
   6  17  -3     4956.47     2983.26    838.80 o 
   7  17  -3     1475.00     2105.13    752.50 o 
   8  17  -3      744.24      408.96    492.75 o 
   9  17  -3     1232.79     2272.15    815.35 o 
  10  17  -3     2739.71     2723.21    908.64 o 
  11  17  -3     2497.70     3677.42    922.74 o 
  12  17  -3     1579.39     2512.87    831.09 o 
  13  17  -3     7047.30     6843.30   1230.01 o 
  14  17  -3     2252.71     1012.12    632.11 o 
  15  17  -3     1013.23      756.13    616.28 o 
  16  17  -3      822.51     1634.88    768.58 o 
  17  17  -3     5062.48     5114.39   1159.61 o 
  18  17  -3     1499.79     2449.14    918.51 o 
  19  17  -3      230.12     4409.80    869.45 o 
  20  17  -3     1693.53     1626.90    461.06 o 
   1  19  -3     3296.22     3613.39   1019.22 o 
   2  19  -3      948.50      970.63    588.81 o 
   3  19  -3     1143.74     2067.45    888.71 o 
   4  19  -3      726.84      796.77    557.40 o 
   5  19  -3     4694.29     5399.03   1158.39 o 
   6  19  -3      384.17      656.11    589.59 o 
   7  19  -3     9869.60     8358.65   1374.43 o 
   8  19  -3      327.90      152.61    598.03 o 
   9  19  -3     6837.32     7879.89   1372.34 o 
  10  19  -3     2651.77     3449.41    915.44 o 
  11  19  -3      223.57        4.13    579.81 o 
  12  19  -3      402.23     1423.95    748.48 o 
  13  19  -3      361.84      135.08    536.45 o 
  14  19  -3     1885.48     2578.81    816.54 o 
  15  19  -3     1040.10      952.88    731.13 o 
  16  19  -3       67.28     -186.93    573.18 o 
  17  19  -3      318.09     1212.10    734.79 o 
   2  21  -3     2172.14     3142.20   1004.09 o 
   3  21  -3     3712.37     4620.53   1097.12 o 
   4  21  -3     2154.50     3225.80   1027.89 o 
   5  21  -3     1859.15     2975.13    988.06 o 
   6  21  -3     2283.36     2904.94    941.09 o 
   7  21  -3      389.51     2136.54    930.05 o 
   8  21  -3        1.53     -694.06    694.06 o 
   9  21  -3      667.07      848.65    692.21 o 
  10  21  -3     5321.38     5204.38   1187.57 o 
  11  21  -3     1172.43     1632.81    812.65 o 
  12  21  -3      650.83      -62.11    611.79 o 
  13  21  -3     3094.69     3187.38   1018.72 o 
  14  21  -3     2057.81      760.10    640.99 o 
   3  23  -3     2199.64     2366.48    927.79 o 
   4  23  -3    11231.16    10695.54   1682.04 o 
   5  23  -3      414.83      372.79    744.03 o 
   6  23  -3      792.20     1174.36    713.80 o 
   7  23  -3      144.34      599.27    652.66 o 
   8  23  -3      486.11      668.67    800.29 o 
   9  23  -3      732.77     1526.72    880.46 o 
   6   0  -2    46646.21    46012.96   1467.78 o 
   8   0  -2    69051.98    65543.00   1607.35 o 
  10   0  -2    79793.49    73640.09   1861.36 o 
  12   0  -2    39144.10    27094.20  12503.82 o 
  14   0  -2     3108.30     3186.08    440.79 o 
  16   0  -2    46630.25    42900.73   2009.17 o 
  18   0  -2    43762.64    44472.51   2161.20 o 
  20   0  -2    17066.18    15016.53   1202.17 o 
  22   0  -2     1496.34     1108.91    459.47 o 
  24   0  -2      342.17     -488.94    488.94 o 
  26   0  -2      582.38      764.14    443.30 o 
   1   2  -2    24191.29    23671.42    919.12 o 
   2   2  -2    17710.40    17185.77    493.61 o 
   3   2  -2     1823.22     1345.21    113.87 o 
   4   2  -2    76536.76    80918.94   3998.11 o 
   5   2  -2   123785.06   124709.59   3604.46 o 
   6   2  -2    80216.54    76813.99   2437.38 o 
   7   2  -2    95076.87    96340.34   3496.01 o 
   8   2  -2    19399.69    20794.16    596.98 o 
   9   2  -2    60138.32    58850.50   1255.49 o 
  10   2  -2    26350.36    26066.66    957.29 o 
  11   2  -2    37447.14    37060.35    966.76 o 
  12   2  -2     9085.33     9745.65    499.03 o 
  13   2  -2     4333.41     4456.22    367.30 o 
  14   2  -2     3505.82     3285.24    343.69 o 
  15   2  -2    12151.99    12555.44    806.76 o 
  16   2  -2     4631.33     3420.05    353.96 o 
  17   2  -2    17225.88    16448.08    834.18 o 
  18   2  -2     6481.45     7004.84    563.03 o 
  19   2  -2    11831.96    12016.61    618.37 o 
  20   2  -2     5287.70     6410.71    584.66 o 
  21   2  -2    13281.89    13166.89    850.47 o 
  22   2  -2      184.46     1022.57    315.96 o 
  23   2  -2     1766.16     2163.12    396.63 o 
  24   2  -2     1996.78     2185.15    439.22 o 
  25   2  -2      243.31      483.65    351.98 o 
  26   2  -2      313.95      -90.02    276.33 o 
   0   4  -2    49665.87    55860.72   1956.40 o 
   1   4  -2    22942.11    21886.04   1006.27 o 
   2   4  -2    63632.63    57839.13   2400.63 o 
   3   4  -2     2884.78     3086.87    243.63 o 
   4   4  -2      872.59      992.17    164.74 o 
   5   4  -2    69239.02    72559.94   1746.27 o 
   6   4  -2   129570.23   131631.47   2837.70 o 
   7   4  -2   164381.98   162375.00   5008.81 o 
   8   4  -2    21696.27    20907.64    855.51 o 
   9   4  -2    21683.31    20957.55    884.01 o 
  10   4  -2    42318.55    40311.81   1060.82 o 
  11   4  -2   109634.77   107114.48   2422.53 o 
  12   4  -2     1511.68     1478.91    244.39 o 
  13   4  -2     2449.77     2362.46    535.82 o 
  14   4  -2     1165.80     1154.69    342.58 o 
  15   4  -2     6356.22     5977.21    492.09 o 
  16   4  -2    10675.83    10268.00    672.86 o 
  17   4  -2     6738.10     6328.36    543.07 o 
  18   4  -2     5633.49     5390.60    528.48 o 
  19   4  -2     1614.46     1497.39    333.58 o 
  20   4  -2     3888.12     3929.31    478.27 o 
  21   4  -2     1358.60     1390.36    540.26 o 
  22   4  -2     3037.56     2719.21    417.24 o 
  23   4  -2     1792.33     1823.54    623.84 o 
  24   4  -2     1160.20     1573.51    353.19 o 
  25   4  -2     1065.99     1105.79    516.48 o 
  26   4  -2      116.48       21.30    251.92 o 
   0   6  -2   255306.06   249764.75   7211.43 o 
   1   6  -2     1476.27     1591.81    197.59 o 
   2   6  -2     8310.44     7503.96    473.46 o 
   3   6  -2    62515.31    66517.23   1771.71 o 
   4   6  -2   100786.82   107817.04   4029.56 o 
   5   6  -2    20805.94    21545.73    861.22 o 
   6   6  -2    39351.82    39189.12   1307.09 o 
   7   6  -2     4278.01     4460.05    718.95 o 
   8   6  -2    38139.12    39930.29   1104.76 o 
   9   6  -2    35135.45    36880.52   1409.27 o 
  10   6  -2    80114.75    77484.54   1554.08 o 
  11   6  -2    33342.14    31410.63   1699.54 o 
  12   6  -2    28252.69    26286.18   1081.92 o 
  13   6  -2    40664.93    39150.18   1400.72 o 
  14   6  -2    12562.11    13348.19    765.33 o 
  15   6  -2     1696.96     1518.53    282.15 o 
  16   6  -2    14547.89    14551.12   1186.34 o 
  17   6  -2     6768.77     6726.85    601.91 o 
  18   6  -2    22363.74    21848.59   1106.05 o 
  19   6  -2     2529.17     2632.25    797.93 o 
  20   6  -2     3057.09     2428.69    406.51 o 
  21   6  -2     3527.59     4135.52    546.18 o 
  22   6  -2     3076.72     2362.14    757.94 o 
  23   6  -2      963.86     1167.54    652.94 o 
  24   6  -2      278.56      765.84    359.61 o 
  25   6  -2     3955.97     3908.15    534.59 o 
   0   8  -2    18805.10    15631.90   1101.88 o 
   1   8  -2    27999.53    26209.13   1478.09 o 
   2   8  -2    60797.02    62569.79   1862.35 o 
   3   8  -2    25280.21    27109.10   1196.70 o 
   4   8  -2    19461.85    19593.94    917.13 o 
   5   8  -2    65766.96    69578.48   2480.05 o 
   6   8  -2    10427.49    10890.54    668.53 o 
   7   8  -2    21665.30    20719.49    959.83 o 
   8   8  -2    28618.31    27182.78   1140.19 o 
   9   8  -2    14010.10    13416.90    773.08 o 
  10   8  -2     2570.38     2270.07    347.15 o 
  11   8  -2    58842.78    57412.65   1554.30 o 
  12   8  -2     4799.91     4600.64    752.52 o 
  13   8  -2     2209.62     2503.44    362.09 o 
  14   8  -2     1072.92     1026.46    272.88 o 
  15   8  -2     5336.41     5333.02    432.22 o 
  16   8  -2    10003.21     9281.73    727.25 o 
  17   8  -2    29899.04    30562.76   1380.94 o 
  18   8  -2     1274.71     1122.08    331.02 o 
  19   8  -2     7371.02     7937.47   1024.46 o 
  20   8  -2       41.37      119.71    255.46 o 
  21   8  -2     8800.21     9654.33    802.97 o 
  22   8  -2     2819.89     3060.23    514.67 o 
  23   8  -2     1133.92      951.99    319.50 o 
  24   8  -2       81.08      -51.08    270.01 o 
  25   8  -2      144.47      -69.40    300.34 o 
   0  10  -2    24878.81    21845.66   1458.16 o 
   1  10  -2     3186.70     3653.60    558.33 o 
   2  10  -2   127194.05   119269.45   3188.95 o 
   3  10  -2     8420.84     7696.82    620.36 o 
   4  10  -2     2351.31     2276.32    372.52 o 
   5  10  -2    35166.54    40455.67   2756.25 o 
   6  10  -2    31061.89    30666.88   1361.42 o 
   7  10  -2     4740.55     3928.18    471.04 o 
   8  10  -2    12905.37    14399.77    737.75 o 
   9  10  -2    32398.86    33416.16   2091.88 o 
  10  10  -2     6837.44     6749.42    624.51 o 
  11  10  -2     8079.16     7772.90    670.87 o 
  12  10  -2      171.04     -111.34    205.89 o 
  13  10  -2    11075.97    10546.54   1146.25 o 
  14  10  -2    11132.77    12115.36   1236.30 o 
  15  10  -2     2994.23     2290.95    601.01 o 
  16  10  -2    10304.18    10438.74    971.58 o 
  17  10  -2     4433.20     4954.37    592.09 o 
  18  10  -2     2212.74     2541.89    436.83 o 
  19  10  -2     2313.49     2389.32    451.53 o 
  20  10  -2      548.39      608.68    494.23 o 
  21  10  -2      705.04      444.44    311.32 o 
  22  10  -2     1792.33     1636.85    697.21 o 
  23  10  -2      723.53      811.72    327.54 o 
  24  10  -2      161.51     -199.59    440.51 o 
  25  10  -2     2250.67     2394.91    509.18 o 
   0  12  -2    28757.85    30322.30   1916.69 o 
   1  12  -2    42866.63    42813.72   1824.36 o 
   2  12  -2    49783.09    54626.13   2243.88 o 
   3  12  -2     4059.59     3784.72    467.89 o 
   4  12  -2     8192.56     8406.23   1031.81 o 
   5  12  -2    11099.80    11914.52   1197.10 o 
   6  12  -2     1053.69     1236.12    525.98 o 
   7  12  -2      108.09      -55.50    446.07 o 
   8  12  -2    31513.59    32740.92   2153.29 o 
   9  12  -2     5083.82     4563.34    816.92 o 
  10  12  -2    17601.56    16506.88   1537.64 o 
  11  12  -2     9525.36     8803.63   1100.25 o 
  12  12  -2      504.11      -10.21    476.77 o 
  13  12  -2     8601.11     8111.65   1095.86 o 
  14  12  -2     5899.07     5431.02    897.47 o 
  15  12  -2     2080.66     2138.22    630.92 o 
  16  12  -2    13278.36    12986.84   1419.06 o 
  17  12  -2     6024.56     6539.57   1038.85 o 
  18  12  -2      784.28      415.11    316.77 o 
  19  12  -2      492.40       -4.38    328.47 o 
  20  12  -2     1395.44     1746.83    472.66 o 
  21  12  -2     4810.71     4337.08    676.26 o 
  22  12  -2     2744.04     1926.08    490.24 o 
  23  12  -2      250.66      -69.28    567.12 o 
  24  12  -2      564.57     1019.65    408.36 o 
   0  14  -2    23585.57    24474.52   1833.82 o 
   1  14  -2    17201.46    16490.67   1089.80 o 
   2  14  -2    16811.57    13818.21   1736.93 o 
   3  14  -2    15490.67    15478.84   1497.28 o 
   4  14  -2    25486.87    28724.08   2099.63 o 
   5  14  -2     5376.38     4896.44    977.95 o 
   6  14  -2    12624.09    13352.45   1426.35 o 
   7  14  -2     5686.00     5920.40    985.59 o 
   8  14  -2    21151.77    17391.43   1678.72 o 
   9  14  -2    19672.50    18081.85   1735.05 o 
  10  14  -2    11049.59     9070.26   1234.01 o 
  11  14  -2      508.67     -487.22    556.96 o 
  12  14  -2     1638.39     1500.51    634.53 o 
  13  14  -2    12848.20    12786.12   1498.47 o 
  14  14  -2     3826.85     4240.80    906.03 o 
  15  14  -2     2101.56     1254.99    590.19 o 
  16  14  -2     4502.04     3924.15    901.74 o 
  17  14  -2     4329.22     3710.65    805.96 o 
  18  14  -2     1336.77     1090.69    671.49 o 
  19  14  -2     3818.31     4407.06    660.98 o 
  20  14  -2      234.93      -26.44    349.44 o 
  21  14  -2      617.98      257.77    375.04 o 
  22  14  -2     2517.55     2390.58    694.04 o 
  23  14  -2       93.83      249.33    378.70 o 
   0  16  -2    10189.47     8849.32   1244.36 o 
   1  16  -2     5300.47     5415.56    680.33 o 
   2  16  -2    23954.10    23317.16   1638.06 o 
   3  16  -2    19799.93    18368.28   1763.25 o 
   4  16  -2     1946.08     1330.47    580.70 o 
   5  16  -2    16136.75    16059.82   1631.95 o 
   6  16  -2     6475.42     5097.11    972.67 o 
   7  16  -2      551.26     1033.80    568.11 o 
   8  16  -2    11206.21    11228.44   1426.80 o 
   9  16  -2     3384.49     3096.04    823.07 o 
  10  16  -2     1948.81     1107.45    670.02 o 
  11  16  -2     2338.29     2460.57    761.81 o 
  12  16  -2      859.43     1237.33    621.21 o 
  13  16  -2     4887.76     4803.61   1044.91 o 
  14  16  -2     6056.99     6841.93   1195.53 o 
  15  16  -2      523.84      425.90    499.52 o 
  16  16  -2     1807.40     2419.79    773.98 o 
  17  16  -2      146.57      270.60    577.56 o 
  18  16  -2       21.71     -379.71    543.10 o 
  19  16  -2     1526.48     1355.21    668.26 o 
  20  16  -2      414.14      663.91    399.39 o 
  21  16  -2      430.13      833.70    428.75 o 
   0  18  -2    41988.09    41835.57   2848.01 o 
   1  18  -2     5243.10     5497.09    758.78 o 
   2  18  -2     4084.84     4339.41    918.73 o 
   3  18  -2    15496.64    13755.94   1651.69 o 
   4  18  -2      958.36      764.74    542.05 o 
   5  18  -2     3385.07     4104.53    994.07 o 
   6  18  -2     3743.76     4307.50   1064.77 o 
   7  18  -2     7406.75     7351.94   1251.50 o 
   8  18  -2     2111.05     1319.78    706.26 o 
   9  18  -2     3127.68     2536.95    842.28 o 
  10  18  -2      426.28       53.76    561.25 o 
  11  18  -2      553.06     1753.90    813.90 o 
  12  18  -2     1539.19     1477.50    778.12 o 
  13  18  -2     1216.60      807.48    722.58 o 
  14  18  -2        9.02     -240.94    604.90 o 
  15  18  -2      237.30      823.97    644.40 o 
  16  18  -2      771.44     1029.55    641.61 o 
  17  18  -2     3607.42     3672.35   1084.78 o 
  18  18  -2     1769.83     -154.20    552.16 o 
  19  18  -2     2581.19     1238.60    675.21 o 
   0  20  -2    13112.94    14738.96   1813.55 o 
   1  20  -2     5015.24     8446.37   1389.04 o 
   2  20  -2    16044.40    12878.83   1700.74 o 
   3  20  -2     6313.48     6598.46   1224.36 o 
   4  20  -2    10436.07     9152.64   1407.06 o 
   5  20  -2     1975.55     2744.53    923.90 o 
   6  20  -2       41.20     -355.46    596.10 o 
   7  20  -2     4149.02     2483.33    924.33 o 
   8  20  -2     3278.26     2171.56    863.70 o 
   9  20  -2     4684.15     4481.49   1037.88 o 
  10  20  -2      492.16     -143.61    678.29 o 
  11  20  -2     4239.53     3294.19   1052.59 o 
  12  20  -2      180.68     -474.12    731.79 o 
  13  20  -2     3198.21     2981.84   1006.64 o 
  14  20  -2      933.35     1063.78    656.83 o 
  15  20  -2      141.15      308.59    712.13 o 
  16  20  -2      260.78     1608.38    819.63 o 
   1  22  -2     3229.13     3718.85   1160.63 o 
   2  22  -2       43.82     1639.24    983.11 o 
   3  22  -2     4430.37     6185.17   1331.52 o 
   4  22  -2        4.96     -661.73    661.73 o 
   5  22  -2      342.79     1136.81    861.25 o 
   6  22  -2     7712.94     6452.98   1378.35 o 
   7  22  -2      926.52     -326.53    779.54 o 
   8  22  -2      395.77       85.72    607.33 o 
   9  22  -2      971.95      722.83    621.40 o 
  10  22  -2     2667.95     1899.46    772.45 o 
  11  22  -2      913.93      805.66    801.81 o 
  12  22  -2     1361.43     1186.81    783.39 o 
   2  24  -2     1186.78     2521.90   1109.23 o 
   3  24  -2      515.02     1246.67    832.12 o 
   4  24  -2     4084.65     5539.40   1418.13 o 
   5  24  -2      481.43      540.45    781.12 o 
   6  24  -2     2293.87     3174.23   1187.41 o 
   3   1  -1    27890.79    23849.62    826.05 o 
   4   1  -1    20452.43    24216.92    775.05 o 
   5   1  -1     1949.00     1618.54    136.49 o 
   6   1  -1    24815.47    25214.92    713.11 o 
   7   1  -1   132708.45   134495.92   2015.40 o 
   8   1  -1    14027.57    13178.11    396.00 o 
   9   1  -1    10708.86     9405.66    345.49 o 
  10   1  -1    34941.14    35355.84    796.95 o 
  11   1  -1     6381.71     5955.96    298.53 o 
  12   1  -1    16678.40    17293.75    554.40 o 
  13   1  -1    40223.24    26306.41   7844.35 o 
  14   1  -1    42767.66    23586.89  11494.13 o 
  15   1  -1     5052.02     5428.67    472.58 o 
  16   1  -1    11000.51    10695.37    661.41 o 
  17   1  -1     2095.38     2192.05    346.96 o 
  18   1  -1      115.60      337.21    216.16 o 
  19   1  -1     3158.24     3124.70    422.15 o 
  20   1  -1      953.20      415.13    295.63 o 
  21   1  -1     1097.09      972.01    404.73 o 
  22   1  -1     1134.41     1084.54    326.35 o 
  23   1  -1     5379.48     4349.75    535.35 o 
  24   1  -1      516.00      286.03    259.71 o 
  25   1  -1      344.41      193.79    269.47 o 
  26   1  -1     3105.22     3706.01    684.92 o 
  27   1  -1      863.31      628.61    375.33 o 
   1   3  -1     3528.82     3944.07    338.58 o 
   2   3  -1    81967.16    88302.80   2718.39 o 
   3   3  -1    36079.48    44435.39   1111.49 o 
   4   3  -1   585622.81   625261.19  16124.12 o 
   5   3  -1     1616.42     1898.65    292.87 o 
   6   3  -1    18997.53    18883.86   1644.80 o 
   7   3  -1   109653.95   112157.73   2836.16 o 
   8   3  -1    54371.25    52615.98   1180.42 o 
   9   3  -1    22305.57    22043.86    688.88 o 
  10   3  -1    16352.55    16463.04    908.72 o 
  11   3  -1     7115.04     7853.79    416.26 o 
  12   3  -1    26756.08    26882.62    849.36 o 
  13   3  -1    13018.38    13545.57    668.97 o 
  14   3  -1    23493.27    24050.97    999.54 o 
  15   3  -1       43.14      -20.07    239.37 o 
  16   3  -1    21129.22    21511.22   1001.63 o 
  17   3  -1     1622.12     1787.28    312.67 o 
  18   3  -1      191.17      387.48    259.46 o 
  19   3  -1      892.16      999.98    319.67 o 
  20   3  -1    19013.64    20493.92   1069.56 o 
  21   3  -1     1331.10     1669.02    357.32 o 
  22   3  -1     5991.70     6363.80    634.47 o 
  23   3  -1      790.02      970.63    345.13 o 
  24   3  -1     7150.79     8043.84    985.33 o 
  25   3  -1      806.01      759.59    339.52 o 
  26   3  -1     1095.53     1178.55    384.33 o 
  27   3  -1      149.67      311.40    357.90 o 
   1   5  -1    42092.60    45116.07   1267.95 o 
   2   5  -1    27439.98    30581.98   1420.31 o 
   3   5  -1   175983.06   183293.84   3856.87 o 
   4   5  -1    34254.98    37800.04   1152.21 o 
   5   5  -1    16052.33    19563.65    767.21 o 
   6   5  -1     9915.31    10386.33    531.00 o 
   7   5  -1    18479.50    17799.29    630.76 o 
   8   5  -1     2420.07     2265.47    464.35 o 
   9   5  -1    33310.38    34247.54   1236.06 o 
  10   5  -1     9050.04     9852.95    629.26 o 
  11   5  -1    33260.69    33002.92   1046.10 o 
  12   5  -1    35457.31    37485.75   1145.89 o 
  13   5  -1    45757.04    43449.61   1491.91 o 
  14   5  -1    24968.16    25859.11   1154.00 o 
  15   5  -1    24141.36    24095.13    914.38 o 
  16   5  -1     7503.79     8080.36    627.13 o 
  17   5  -1     9298.91     9502.84    752.59 o 
  18   5  -1     1855.90     2268.59    391.57 o 
  19   5  -1     7163.24     6502.93    611.09 o 
  20   5  -1     6646.38     5834.64    592.85 o 
  21   5  -1     7962.43     8666.42    751.23 o 
  22   5  -1      135.92      227.75    282.50 o 
  23   5  -1     2301.68     2625.02   1240.55 o 
  24   5  -1      145.52        9.84    409.61 o 
  25   5  -1     1994.67     2778.14    513.01 o 
  26   5  -1      475.04      174.83    290.28 o 
  27   5  -1      173.08      397.09    661.48 o 
   1   7  -1    23262.07    24568.76   1018.42 o 
   2   7  -1    52796.37    58094.59   1685.50 o 
   3   7  -1    14920.47    14335.47    720.86 o 
   4   7  -1    19114.58    20753.81    894.13 o 
   5   7  -1      748.85      652.03    175.19 o 
   6   7  -1     3252.41     2930.94    304.27 o 
   7   7  -1    50299.25    50978.67   1337.06 o 
   8   7  -1    31431.83    33292.78   1030.85 o 
   9   7  -1    47367.92    49208.93   1330.57 o 
  10   7  -1    22533.69    22057.83    918.71 o 
  11   7  -1     2483.89     2579.36    343.04 o 
  12   7  -1     2128.94     2200.33    358.89 o 
  13   7  -1    14328.46    13333.92    810.67 o 
  14   7  -1    15984.60    16965.94    927.81 o 
  15   7  -1    13380.01    12919.01   1213.42 o 
  16   7  -1      512.92      756.09    273.60 o 
  17   7  -1      195.92      431.17    432.21 o 
  18   7  -1     5817.31     6296.67    630.58 o 
  19   7  -1     2359.62     2290.46    415.82 o 
  20   7  -1     2988.02     3365.51    503.55 o 
  21   7  -1     3391.49     3155.56    495.40 o 
  22   7  -1      548.62      834.02    450.33 o 
  23   7  -1     3789.68     3214.54    503.75 o 
  24   7  -1      557.96      313.04    422.41 o 
  25   7  -1      764.26      548.87    341.02 o 
  26   7  -1       34.30     -229.35    357.33 o 
   1   9  -1    19347.11    20167.34    952.43 o 
   2   9  -1    48426.91    49445.22   1634.60 o 
   3   9  -1     4445.17     4820.86    735.84 o 
   4   9  -1    72948.15    76303.83   2233.71 o 
   5   9  -1    43781.20    44543.85   1595.49 o 
   6   9  -1    46301.14    52772.64   4086.10 o 
   7   9  -1    37059.58    36756.02   1458.47 o 
   8   9  -1    39472.56    42202.44   1573.28 o 
   9   9  -1    24216.27    23532.68   1490.12 o 
  10   9  -1    22237.69    24007.68   1374.74 o 
  11   9  -1    14904.39    15524.36    761.00 o 
  12   9  -1    38063.58    35525.10   1451.77 o 
  13   9  -1     6512.21     7068.75    794.80 o 
  14   9  -1    13803.42    12558.09   1246.44 o 
  15   9  -1     1194.67      889.45    283.38 o 
  16   9  -1     2696.11     2237.74    407.93 o 
  17   9  -1      891.32      452.52    273.08 o 
  18   9  -1    11547.85    10636.63    840.43 o 
  19   9  -1     4795.26     5584.32    653.26 o 
  20   9  -1     4888.43     4512.52    602.75 o 
  21   9  -1     1689.16     2554.37    903.18 o 
  22   9  -1     1728.05     1522.45    433.76 o 
  23   9  -1      935.95      608.20    331.72 o 
  24   9  -1     4424.54     5562.31   1651.41 o 
  25   9  -1      790.43     1093.77    409.06 o 
  26   9  -1       30.29      509.46    335.39 o 
   1  11  -1     7612.34     7473.25    658.55 o 
   2  11  -1    43999.00    46192.09   1707.81 o 
   3  11  -1    51622.27    54931.67   1576.45 o 
   4  11  -1    18864.68    21220.22   1112.11 o 
   5  11  -1     8059.20     8451.03    706.90 o 
   6  11  -1     7954.42     7959.88    578.61 o 
   7  11  -1    31484.95    30933.40   1409.04 o 
   8  11  -1    29200.88    30388.83   2108.27 o 
   9  11  -1     1709.75      738.39    465.15 o 
  10  11  -1     1101.46      130.88    447.25 o 
  11  11  -1    17487.33    17372.27   1536.61 o 
  12  11  -1    35930.77    35699.21   2302.20 o 
  14  11  -1     1401.76     1220.31    504.28 o 
  15  11  -1     4080.78     2798.32    695.22 o 
  16  11  -1     7974.02     7391.42   1078.46 o 
  17  11  -1     7240.50     7843.73   1070.02 o 
  18  11  -1     6369.34     6453.38    701.72 o 
  19  11  -1     4343.48     4569.97    629.47 o 
  20  11  -1     2860.76     2690.67    497.87 o 
  21  11  -1     4244.35     5399.38    694.04 o 
  22  11  -1      610.98      237.40    312.40 o 
  23  11  -1     1334.06     1635.26    481.64 o 
  24  11  -1     2018.04     1863.81    470.56 o 
  25  11  -1     3717.45     3651.00    673.78 o 
   1  13  -1    10371.74    11121.30   1335.70 o 
   2  13  -1    12198.73    11801.33    897.23 o 
   3  13  -1      270.77      314.82    270.55 o 
   4  13  -1    22415.36    21024.92   1696.28 o 
   5  13  -1    19953.66    22714.42   1803.23 o 
   6  13  -1    20940.21    19464.07   1719.89 o 
   7  13  -1     1353.95      824.14    513.31 o 
   8  13  -1    10376.59     8509.12   1132.23 o 
   9  13  -1     1633.26     1720.47    649.23 o 
  10  13  -1       37.13      -17.78    468.24 o 
  11  13  -1     8444.05     8423.58   1187.00 o 
  12  13  -1     1465.91     1061.84    537.04 o 
  13  13  -1     1676.88      958.10    520.62 o 
  14  13  -1     9177.42     8046.17   1196.96 o 
  15  13  -1     3462.14     2357.58    761.15 o 
  16  13  -1     4075.50     3782.56    796.49 o 
  17  13  -1       52.60     -177.14    491.72 o 
  18  13  -1    11426.77    10052.22    943.28 o 
  19  13  -1      245.47      229.20    331.75 o 
  20  13  -1     3107.26     2229.65    487.23 o 
  21  13  -1     1527.50     1500.74    449.72 o 
  22  13  -1     1069.40     1412.65    479.55 o 
  23  13  -1      154.22      134.70    360.40 o 
  24  13  -1       92.20      643.43    402.09 o 
   1  15  -1    35704.00    36256.37   1692.36 o 
   2  15  -1    39880.00    40480.16   2796.63 o 
   3  15  -1    15636.73    17369.80   1173.69 o 
   4  15  -1     3067.12     3757.86    878.87 o 
   5  15  -1    10401.35    10092.38   1342.44 o 
   6  15  -1     9937.29    11439.09   1432.27 o 
   7  15  -1     6379.13     4695.18    994.26 o 
   8  15  -1     2851.63     3938.59    906.16 o 
   9  15  -1     1330.10     1432.05    629.45 o 
  10  15  -1     3376.30     4128.56    896.48 o 
  11  15  -1     7160.49     6424.49   1110.41 o 
  12  15  -1     3288.76     3283.69    815.08 o 
  13  15  -1     3016.58     4377.89    982.50 o 
  14  15  -1     3533.15     3455.67    866.51 o 
  15  15  -1     8298.19     7598.58   1212.39 o 
  16  15  -1     1096.21      197.76    532.02 o 
  17  15  -1     2335.77     2909.10    839.24 o 
  18  15  -1     5420.05     3787.70    926.33 o 
  19  15  -1     1020.04      258.05    380.65 o 
  20  15  -1       68.69       57.53    352.77 o 
  21  15  -1     1150.50      167.16    387.56 o 
  22  15  -1     2402.66     3209.85    619.77 o 
   1  17  -1    10701.43    10003.17    966.92 o 
   2  17  -1     3603.58     3096.54    576.18 o 
   3  17  -1     1402.02     1180.56   1057.86 o 
   4  17  -1     8255.43     7287.30   1166.57 o 
   5  17  -1     3619.96     4617.21   1002.32 o 
   6  17  -1     1158.98     2191.66    748.92 o 
   7  17  -1    18036.75    15991.39   1766.42 o 
   8  17  -1    10904.11    11633.89   1557.40 o 
   9  17  -1      181.18      759.59    617.05 o 
  10  17  -1        9.89     -133.86    532.95 o 
  11  17  -1      815.48     1827.83    759.98 o 
  12  17  -1    19743.16    16594.48   1881.05 o 
  13  17  -1     1584.44      308.33    595.70 o 
  14  17  -1      886.07      639.92    533.00 o 
  15  17  -1     5870.98     6740.24   1252.27 o 
  16  17  -1     6555.21     6204.02   1235.14 o 
  17  17  -1     3195.34     2518.43    821.73 o 
  18  17  -1        4.42       10.11    614.93 o 
  19  17  -1     1117.09      996.57    734.20 o 
  20  17  -1       83.07       60.06    842.60 o 
   1  19  -1     1928.93     1747.40    577.68 o 
   2  19  -1     2163.00     2626.36    652.65 o 
   3  19  -1      695.35      820.64    690.10 o 
   4  19  -1     1076.83      976.87    557.50 o 
   5  19  -1    10540.92    10690.97   1560.53 o 
   6  19  -1       72.85     -145.53    627.92 o 
   7  19  -1    16531.28    16374.45   1934.28 o 
   8  19  -1      344.28     -280.76    655.91 o 
   9  19  -1     7935.93     6608.02   1244.80 o 
  10  19  -1     2113.49     1461.87    667.16 o 
  11  19  -1     6167.11     6349.91   1336.20 o 
  12  19  -1      827.43     1488.81    877.12 o 
  13  19  -1     3121.22     2246.46    903.10 o 
  14  19  -1     2214.63     2975.40   1027.01 o 
  15  19  -1      381.64      881.57    634.95 o 
  16  19  -1     2419.62      995.80    683.09 o 
  17  19  -1      908.25       -6.25    582.42 o 
  18  19  -1      309.10     -490.32    601.06 o 
   1  21  -1     8425.55     9611.57   1101.09 o 
   2  21  -1      423.61     1504.54    772.39 o 
   3  21  -1      566.58     1294.72    744.61 o 
   4  21  -1     4802.29     6048.94   1326.91 o 
   5  21  -1      900.55     1820.80    827.93 o 
   6  21  -1     1392.32     1373.80    768.18 o 
   7  21  -1     2186.34     1850.88    890.06 o 
   8  21  -1      834.33      572.22    775.39 o 
   9  21  -1       51.75      188.38    616.22 o 
  10  21  -1     2004.15     1652.83    767.13 o 
  11  21  -1      438.12     1023.59    891.92 o 
  12  21  -1     7039.50     4134.63   1026.73 o 
  13  21  -1      135.44        3.29    676.50 o 
  14  21  -1      374.31     1456.83    924.83 o 
  15  21  -1     1441.87     2509.03    980.72 o 
   1  23  -1     1707.17     1526.97    952.93 o 
   2  23  -1     3727.39     4513.31   1330.22 o 
   3  23  -1     3594.04     3796.49   1122.51 o 
   4  23  -1     1343.00     1396.35    920.58 o 
   5  23  -1     2554.36     3905.47   1122.67 o 
   6  23  -1     2304.52     4121.44   1182.22 o 
   7  23  -1       96.03      117.20    687.72 o 
   8  23  -1      657.71     1448.31    988.16 o 
   9  23  -1     1402.40     1302.09    859.56 o 
  10  23  -1     4285.54     5685.61   1370.39 o 
   4   0   0   127360.10   116431.65   3303.61 o 
   6   0   0      749.52      628.61    113.08 o 
   8   0   0    24639.00    26442.98    857.02 o 
  10   0   0       92.43      190.47    174.79 o 
  12   0   0    23384.44    23619.25    931.86 o 
  14   0   0     3760.97     3733.70    371.26 o 
  16   0   0    43912.31    43507.95   2150.80 o 
  18   0   0     2083.54     2469.98    393.79 o 
  20   0   0      346.06       95.17    332.58 o 
  22   0   0     5755.62     6360.14    951.06 o 
  24   0   0    17869.13    19556.37   1665.47 o 
  26   0   0     2421.77     2342.94    693.00 o 
  28   0   0     1337.74     1247.74    613.85 o 
   1   2   0    77124.47    46364.00   8235.83 o 
   2   2   0    38845.98    42253.61   1434.97 o 
   3   2   0      264.80      512.29    140.51 o 
   4   2   0   107167.29   114918.36   3411.47 o 
   5   2   0   402674.16   416719.66   7913.42 o 
   6   2   0    30610.86    31443.75    752.61 o 
   7   2   0    41062.33    38050.03    985.72 o 
   8   2   0      500.41      706.95    120.22 o 
   9   2   0    25726.57    26910.32    761.66 o 
  10   2   0     5912.66     5616.78    335.96 o 
  11   2   0    60207.32    59595.35   1373.65 o 
  12   2   0     3365.59     4414.09    320.41 o 
  13   2   0     2170.70     2723.25    305.55 o 
  14   2   0    14119.61    15355.29    755.36 o 
  15   2   0     2653.00     1526.91    648.19 o 
  16   2   0     1083.70     1308.63    271.18 o 
  17   2   0    28064.37    30903.32   1933.16 o 
  18   2   0     6771.06     7640.19    654.14 o 
  19   2   0     9460.33    11401.75    837.95 o 
  20   2   0     4890.41     5775.60    734.27 o 
  21   2   0     1642.47     1442.47    353.77 o 
  22   2   0      385.71      -72.59    340.23 o 
  23   2   0     7035.48     7163.08    742.82 o 
  24   2   0     1077.55      927.14    334.45 o 
  25   2   0     3602.59     3628.84   1108.96 o 
  26   2   0      746.81     1335.59    437.46 o 
  27   2   0     2356.01     2137.95    474.45 o 
  28   2   0       53.22     -370.54    458.21 o 
   0   4   0      127.31      108.82    122.52 o 
   1   4   0    30017.90    32105.26   1625.02 o 
   2   4   0   361956.84   408919.84  14769.43 o 
   3   4   0   122985.89   130035.09   4027.38 o 
   4   4   0   434987.78   449397.38  12247.58 o 
   5   4   0   175760.36   199807.31   4196.28 o 
   6   4   0   312586.66   328367.59   6879.92 o 
   7   4   0     3386.04     4078.99    616.61 o 
   8   4   0      624.26      372.61    170.12 o 
   9   4   0     4774.23     4179.26    301.60 o 
  10   4   0     1118.25      556.11    143.75 o 
  11   4   0    45177.88    43464.18   1163.47 o 
  12   4   0       13.99      109.62    132.87 o 
  13   4   0      344.05      146.07    142.90 o 
  14   4   0    17393.29    18749.21    874.98 o 
  15   4   0       82.96      -86.75    350.26 o 
  16   4   0     5283.98     4707.19    507.70 o 
  17   4   0     1844.37     1929.51    290.57 o 
  18   4   0     1439.71      750.00    792.76 o 
  19   4   0     1641.36     1910.03    679.54 o 
  20   4   0      372.54      305.49    258.06 o 
  21   4   0     4110.23     3921.37    534.01 o 
  22   4   0      199.76      409.82    300.99 o 
  23   4   0     5691.70     6529.18    679.95 o 
  24   4   0        0.25      348.08    307.91 o 
  25   4   0      424.45      414.63    541.79 o 
  26   4   0      196.05      -12.97    315.50 o 
  27   4   0     9746.51    12429.56   1018.99 o 
  28   4   0      394.41     1192.12    415.95 o 
   0   6   0   865644.50   921385.19  24426.79 o 
   1   6   0    18716.31    23322.80    900.08 o 
   2   6   0   151739.48   166631.77   3647.06 o 
   3   6   0    27183.40    28360.82   1034.65 o 
   4   6   0    83525.91    82474.32   3089.21 o 
   5   6   0      851.19      807.27    156.15 o 
   6   6   0     4507.24     5285.01    355.13 o 
   7   6   0      744.14      905.29    165.20 o 
   8   6   0      597.27      947.06    215.95 o 
   9   6   0    69065.35    74112.80   2142.88 o 
  10   6   0    33901.04    33732.73   1312.18 o 
  11   6   0    28505.33    17946.35  14937.71 o 
  12   6   0    10136.43     9011.06    614.59 o 
  13   6   0     3849.38     3684.25    435.50 o 
  14   6   0     9692.60     9403.14    691.54 o 
  15   6   0    11145.06    12621.30    818.43 o 
  16   6   0     8717.11     8840.53   1091.62 o 
  17   6   0     1127.21     1519.22    552.62 o 
  18   6   0      481.95      841.13    267.70 o 
  19   6   0      126.82      236.75    252.79 o 
  20   6   0     4487.54     5071.95    602.23 o 
  21   6   0        1.35      257.21    541.92 o 
  22   6   0      249.36       10.08    276.22 o 
  23   6   0       54.97     -164.13    424.66 o 
  24   6   0      332.38      479.57    342.87 o 
  25   6   0     3909.59     4400.96    634.51 o 
  26   6   0     3450.60     3611.72    592.92 o 
  27   6   0      245.35      212.58    330.90 o 
   0   8   0    24495.14    26757.03   1534.35 o 
   1   8   0    66708.62    70409.20   2444.32 o 
   2   8   0     2734.44     2867.16    418.38 o 
   3   8   0    18274.85    17923.81    871.80 o 
   4   8   0     8360.15    10896.35    677.91 o 
   5   8   0     5654.68     5039.59    381.32 o 
   6   8   0    12143.83    11837.82    592.20 o 
   7   8   0       99.68      123.31    122.95 o 
   8   8   0    68069.56    74136.97   2192.84 o 
   9   8   0    31557.56    31231.64   1140.55 o 
  10   8   0    14309.09    15020.12    853.70 o 
  11   8   0      589.87      488.18    219.24 o 
  12   8   0     1084.28     1198.35    300.86 o 
  13   8   0     7991.63     8845.45    726.46 o 
  14   8   0      920.79      960.98    280.97 o 
  15   8   0     4704.39     4116.00    508.23 o 
  16   8   0     9537.74     9035.32    748.69 o 
  17   8   0    15071.16    15413.48    997.68 o 
  18   8   0    15397.40    14957.01   1006.97 o 
  19   8   0     2129.05     1873.06    427.50 o 
  20   8   0     2960.23     2949.87    492.15 o 
  21   8   0     5577.44     5872.75    665.56 o 
  22   8   0     3895.45     5859.61    700.74 o 
  23   8   0     4259.74     4830.17    670.46 o 
  24   8   0       71.13     -199.10    441.44 o 
  25   8   0      722.79      374.01    432.92 o 
  26   8   0       49.53     -382.91    382.91 o 
  27   8   0      450.54      904.62    459.57 o 
   0  10   0      629.00     1419.55    411.60 o 
   1  10   0    22118.82    25616.42   1170.36 o 
   2  10   0    85536.73    88276.85   2530.88 o 
   3  10   0     3467.12     3389.01    464.13 o 
   4  10   0    17151.26    16635.00    955.81 o 
   5  10   0    25089.64    28468.84   2717.46 o 
   6  10   0     8775.16     8583.75    686.18 o 
   7  10   0    30772.56    30881.16   1469.23 o 
   8  10   0     9588.24    10450.63    754.85 o 
   9  10   0     6742.54     6567.50    590.65 o 
  10  10   0     7109.17     7101.31    539.44 o 
  11  10   0    16309.93    16859.84   1464.57 o 
  12  10   0     3373.90     3418.69    729.77 o 
  13  10   0      199.00      -92.96    482.86 o 
  14  10   0    27949.84    31229.10   2105.42 o 
  15  10   0      358.88      542.90    558.37 o 
  16  10   0     3028.54     2802.71    485.80 o 
  17  10   0      970.07     1422.44    359.28 o 
  18  10   0     2531.11     2927.81    518.45 o 
  19  10   0     5988.88     6338.99    709.23 o 
  20  10   0       68.13      290.94    319.12 o 
  21  10   0     1030.32      931.53    387.65 o 
  22  10   0       34.21      422.87    400.30 o 
  23  10   0      262.17      264.89    508.44 o 
  24  10   0       87.23      785.11    407.40 o 
  25  10   0       40.78     -134.00    392.12 o 
  26  10   0      205.65     -215.76    509.66 o 
   0  12   0    30764.98    26147.85   1794.56 o 
   1  12   0     7580.45     6466.84    648.72 o 
   2  12   0    33666.78    33352.55   2168.24 o 
   3  12   0     2034.37     3043.64    464.07 o 
   4  12   0     4640.52     4972.72    577.57 o 
   5  12   0     2969.92     2175.01    563.59 o 
   6  12   0    25834.27    29784.34   2043.49 o 
   7  12   0     4706.74     4404.62    833.57 o 
   8  12   0      585.05      732.81    365.71 o 
   9  12   0    13244.58    15052.97   1459.35 o 
  10  12   0     7810.09     7859.75   1063.79 o 
  11  12   0      160.67      108.47    501.68 o 
  12  12   0     4267.33     5421.28    968.42 o 
  13  12   0     2038.86     1708.89    591.53 o 
  14  12   0    13218.64    13975.78   1494.72 o 
  15  12   0      214.36       93.50    452.76 o 
  16  12   0      748.60      833.44    522.74 o 
  17  12   0      494.36      599.84    294.36 o 
  18  12   0     7674.16     8701.80    849.34 o 
  19  12   0     8094.39     9660.54    914.59 o 
  20  12   0     1365.48     1114.99    714.97 o 
  21  12   0      332.13      536.45    405.24 o 
  22  12   0     1312.23      990.33    770.82 o 
  23  12   0      182.08      -67.81    492.95 o 
  24  12   0       35.20      276.05    452.37 o 
   0  14   0    12492.13    12078.21   1365.91 o 
   1  14   0    34289.88    33071.19   1574.84 o 
   2  14   0      193.42      112.84    320.69 o 
   3  14   0    21014.26    20996.27   2001.11 o 
   4  14   0    29723.55    28584.43   1498.34 o 
   5  14   0      591.46      681.81    511.13 o 
   6  14   0     1639.89     1644.67    635.56 o 
   7  14   0       81.22      620.95    559.28 o 
   8  14   0    50822.75    47415.63   2989.74 o 
   9  14   0      511.33      743.88    604.92 o 
  10  14   0      791.49      802.44    443.73 o 
  11  14   0    21896.71    21170.76   1939.56 o 
  12  14   0      111.66     -320.91    455.60 o 
  13  14   0    10300.51    10149.21   1366.35 o 
  14  14   0      107.42      856.64    589.45 o 
  15  14   0     4239.29     3378.92    862.64 o 
  16  14   0     9526.48     9571.82   1363.80 o 
  17  14   0     4324.26     3765.62    963.77 o 
  18  14   0     5134.07     4575.17   1212.21 o 
  19  14   0     2900.69     3787.93    613.50 o 
  20  14   0     1597.24     1693.64    520.29 o 
  21  14   0     3725.76     4158.04    667.88 o 
  22  14   0     5511.61     5253.02    771.36 o 
  23  14   0        3.85       49.28    421.77 o 
   0  16   0     7537.37     8436.35   1277.85 o 
   1  16   0      297.94      443.18    384.21 o 
   2  16   0    12966.05    12423.39   1013.47 o 
   3  16   0     7047.14     6572.73   1762.60 o 
   4  16   0      661.02      808.46    648.34 o 
   5  16   0     3213.51     4549.04    971.08 o 
   6  16   0     3749.21     4492.58    940.56 o 
   7  16   0     4288.26     4858.04   1117.41 o 
   8  16   0      259.70     -325.83    576.35 o 
   9  16   0    25053.80    23926.94   2139.17 o 
  10  16   0     3528.38     4462.50   1016.35 o 
  11  16   0      334.78       51.53    526.28 o 
  12  16   0     3815.40     4894.53    984.27 o 
  13  16   0     3259.76     2428.23    800.66 o 
  14  16   0     1639.84     1013.23    691.18 o 
  15  16   0     4340.67     4667.18    982.99 o 
  16  16   0     1253.03     2418.89    861.52 o 
  17  16   0     1821.89     1428.44    739.28 o 
  18  16   0      100.98      382.12    614.63 o 
  19  16   0      175.32     -261.65    479.09 o 
  20  16   0       21.40      743.92    430.67 o 
  21  16   0     1356.25     2139.14    581.16 o 
   0  18   0      387.50     1835.86    792.30 o 
   1  18   0      142.09      251.40    678.34 o 
   2  18   0     8886.98     7851.08    879.67 o 
   3  18   0     1113.58     1428.83    496.25 o 
   4  18   0     8929.63     9974.78   1395.61 o 
   5  18   0    15019.18    16044.60   1854.49 o 
   6  18   0      120.71     -332.12    664.86 o 
   7  18   0        0.43     -652.72    652.72 o 
   8  18   0     7015.53    10068.08   1491.49 o 
   9  18   0     1131.36      514.94    607.04 o 
  10  18   0     2430.40     2207.67    895.41 o 
  11  18   0     9783.73     7034.50   1311.71 o 
  12  18   0     1211.78     1065.32    710.20 o 
  13  18   0       52.24      -26.07    585.06 o 
  14  18   0      728.05      267.69    553.58 o 
  15  18   0     3219.17     2845.09    934.09 o 
  16  18   0      926.32      316.39    561.63 o 
  17  18   0      660.57     -342.92    588.19 o 
  18  18   0      809.37     1027.29    860.38 o 
  19  18   0     7550.88     8740.11   1502.45 o 
   0  20   0     3045.75     5779.13   1170.89 o 
   1  20   0     6157.44     5248.63    954.23 o 
   2  20   0     1166.98     2173.69    620.78 o 
   3  20   0    12006.32    11820.02   1161.06 o 
   4  20   0     7619.50     6369.00   1228.16 o 
   5  20   0     1967.54     1802.78    843.53 o 
   6  20   0     3925.96     4384.57   1118.75 o 
   7  20   0     1325.32      310.30    596.87 o 
   8  20   0     5660.41     5899.35   1238.12 o 
   9  20   0      162.21     1046.94    659.71 o 
  10  20   0     3492.94     2512.68    905.14 o 
  11  20   0      649.17      326.63    658.76 o 
  12  20   0     5529.06     6054.74   1264.67 o 
  13  20   0     2038.94     2070.63    967.57 o 
  14  20   0     6414.98     8346.29   1478.50 o 
  15  20   0     3243.83     3864.87   1155.40 o 
  16  20   0      402.00      488.35    695.26 o 
   0  22   0    14663.57    18167.78   2171.31 o 
   1  22   0      325.04     -230.72    458.37 o 
   2  22   0     1272.09     1055.17    566.95 o 
   3  22   0     1048.40     2172.56    828.99 o 
   4  22   0     1147.72      772.34    667.03 o 
   5  22   0       48.94    -1028.70   1028.70 o 
   6  22   0     1652.71     1560.33    979.95 o 
   7  22   0     4067.41     5224.28   1335.45 o 
   8  22   0       44.54     -873.59    873.59 o 
   9  22   0      719.57     1191.91    900.91 o 
  10  22   0      670.58      947.13    931.66 o 
  11  22   0      395.13     1571.10    911.18 o 
  12  22   0     1789.75      917.70    829.37 o 
  13  22   0     1607.01     1678.75    742.65 o 
   0  24   0      568.23     2448.01   1036.63 o 
   1  24   0      654.94      444.07    611.36 o 
   2  24   0      952.01     2263.13   1030.45 o 
   3  24   0       25.17      395.67    747.30 o 
   4  24   0        8.30     1273.79    820.82 o 
   5  24   0      161.90     1825.60   1094.74 o 
   6  24   0      795.00      782.81    802.42 o 
   2   1   1    49559.92    50790.85   2313.13 o 
   3   1   1    43411.83    41228.37   1206.66 o 
   4   1   1    16651.81    18659.31    488.57 o 
   5   1   1     1069.93     1002.94    105.11 o 
   6   1   1    23795.08    25675.16    779.66 o 
   7   1   1   126129.70   124773.81   2199.87 o 
   8   1   1    16047.28    14913.68    614.36 o 
   9   1   1     9111.89     8738.37    330.16 o 
  10   1   1    36914.81    38869.57    845.01 o 
  11   1   1     7053.24     6294.84    363.33 o 
  12   1   1    14159.11    15431.31    608.85 o 
  13   1   1    44547.81    41776.80   1140.31 o 
  14   1   1    50252.02    50139.37   1315.95 o 
  15   1   1     4889.46     5095.07    419.20 o 
  16   1   1     9863.29     9504.57    650.67 o 
  17   1   1     1691.20     1722.83    342.61 o 
  18   1   1      258.03      666.50    405.10 o 
  19   1   1     2232.28     2154.05    325.01 o 
  20   1   1      692.11      507.45    428.75 o 
  21   1   1      570.80      562.23    483.49 o 
  22   1   1     1388.12     1003.95    320.64 o 
  23   1   1     6128.63     6594.02    685.67 o 
  24   1   1     1093.33      597.75    331.06 o 
  25   1   1      386.68      710.53    347.69 o 
  26   1   1     3087.05     3195.24    545.74 o 
  27   1   1      897.55       49.75    341.00 o 
  28   1   1      887.65      790.28    415.43 o 
   1   3   1     3865.11     4592.92    270.04 o 
   2   3   1    70573.73    79347.27   4759.65 o 
   3   3   1    37513.21    45858.94   1544.93 o 
   4   3   1   601885.69   627259.88  11759.06 o 
   5   3   1     1379.43     1555.26    346.13 o 
   6   3   1    14742.65    14337.79    940.73 o 
   7   3   1   109096.77   115884.03   3806.11 o 
   8   3   1    49360.04    48078.64   1133.82 o 
   9   3   1    24335.90    23297.15    731.58 o 
  10   3   1    16841.34    15779.23    812.55 o 
  11   3   1     8275.66     8889.71    622.22 o 
  12   3   1    30271.26    30090.31   1193.50 o 
  13   3   1    11905.40    11918.14    597.45 o 
  14   3   1    22258.22    21873.54    813.45 o 
  15   3   1       78.01      193.78    102.93 o 
  16   3   1    22705.02    23355.31    898.77 o 
  17   3   1     1165.82      924.13    265.20 o 
  18   3   1      312.74      258.89    251.04 o 
  19   3   1      687.91      818.76    285.44 o 
  20   3   1    21746.02    23929.04   1246.58 o 
  21   3   1     1201.64     1459.55    363.02 o 
  22   3   1     5653.88     5829.82    664.30 o 
  23   3   1      565.94      394.26    288.49 o 
  24   3   1     6624.60     7679.36    790.52 o 
  25   3   1      753.71      609.88    384.46 o 
  26   3   1     1123.30     1286.48    580.02 o 
  27   3   1      152.74      382.12    337.61 o 
  28   3   1      376.53      928.50    419.95 o 
   1   5   1    48487.39    56717.81   1528.14 o 
   2   5   1    23077.17    29051.97   1802.21 o 
   3   5   1   163842.75   180432.81   6599.07 o 
   4   5   1    32354.27    34874.68   2214.65 o 
   5   5   1    16321.94    20748.45   1687.02 o 
   6   5   1     6753.03     6300.52    978.00 o 
   7   5   1    11754.86    10780.99    628.66 o 
   8   5   1     3457.31     3646.63    368.86 o 
   9   5   1    30642.71    31866.79   1195.26 o 
  10   5   1     6717.32     7009.48    424.18 o 
  11   5   1    29323.62    30340.95    972.65 o 
  12   5   1    40698.15    40425.27   1182.61 o 
  13   5   1    45403.43    44471.32   1472.71 o 
  14   5   1    26777.67    29397.40   1141.40 o 
  15   5   1    24600.32    23380.71   1126.54 o 
  16   5   1     8424.53     7571.74   1031.23 o 
  17   5   1    10391.48    11098.08    803.15 o 
  18   5   1     1050.33     1505.62    371.53 o 
  19   5   1     6637.57     6994.87    663.27 o 
  20   5   1     6714.89     7017.10    696.42 o 
  21   5   1     7948.13     8952.67    800.45 o 
  22   5   1      132.20      418.96    285.86 o 
  23   5   1     2075.40     2754.71    508.05 o 
  24   5   1       91.08      351.68    319.45 o 
  25   5   1     1954.78     2874.38    566.39 o 
  26   5   1      562.23      379.22    386.43 o 
  27   5   1      188.82      253.70    470.40 o 
   1   7   1    25034.70    27982.74   1493.83 o 
   2   7   1    51567.62    58255.03   2148.78 o 
   3   7   1    17162.91    17267.24    660.10 o 
   4   7   1    20231.02    22958.68    826.94 o 
   5   7   1       37.78      209.05    169.42 o 
   6   7   1     3877.63     4031.62    330.32 o 
   7   7   1    49919.80    51123.30   1955.27 o 
   8   7   1    31282.78    35169.28   1344.41 o 
   9   7   1    49190.74    53585.75   1781.67 o 
  10   7   1    24143.36    23773.36   1107.18 o 
  11   7   1     1680.15      303.33    767.41 o 
  12   7   1     2626.20     2978.90    413.14 o 
  13   7   1    10750.48    11902.16    788.94 o 
  14   7   1    12935.72    14756.32    916.13 o 
  15   7   1    15144.79    16091.12    985.36 o 
  16   7   1      579.23      718.52    276.26 o 
  17   7   1      294.04      154.29    376.26 o 
  18   7   1     6674.34     7361.76    707.44 o 
  19   7   1     1986.15     1833.29    400.24 o 
  20   7   1     3368.89     4440.85    594.95 o 
  21   7   1     3617.00     2727.38    500.80 o 
  22   7   1      578.49     1140.67    422.41 o 
  23   7   1     4849.79     5245.86    688.30 o 
  24   7   1      997.40     1438.73    497.23 o 
  25   7   1      581.89     1080.58    583.32 o 
  26   7   1       27.49      840.03    442.96 o 
  27   7   1      506.21      142.74    356.40 o 
   1   9   1    15973.60    17389.49    916.58 o 
   2   9   1    42299.20    44049.42   1560.39 o 
   3   9   1     3710.35     3564.84    341.00 o 
   4   9   1    67784.58    72367.14   1778.87 o 
   5   9   1    40411.18    42231.70   2884.74 o 
   6   9   1    50236.00    54683.11   2554.82 o 
   7   9   1    37382.17    38333.34   1302.61 o 
   8   9   1    38383.39    38858.98   2265.65 o 
   9   9   1    23440.14    22106.86   1090.51 o 
  10   9   1    24775.57    28355.22   1278.62 o 
  11   9   1    13354.78    12450.37   1260.14 o 
  12   9   1    38902.58    38285.97   2287.78 o 
  13   9   1     5571.55     5345.96    613.52 o 
  14   9   1    14498.14    13687.82    922.82 o 
  15   9   1      787.78      621.50    272.03 o 
  16   9   1     1581.69     1008.24    336.40 o 
  17   9   1      974.07      807.06    317.16 o 
  18   9   1    11581.75    10836.64    971.91 o 
  19   9   1     4447.39     5539.59    676.95 o 
  20   9   1     4274.38     4475.47    612.17 o 
  21   9   1     1760.22     1990.37    518.60 o 
  22   9   1     1754.62     2154.57    493.16 o 
  23   9   1      978.52      627.35    814.21 o 
  24   9   1     3996.51     4704.44    662.13 o 
  25   9   1      793.70     1297.95    446.31 o 
  26   9   1       36.34      249.21    434.28 o 
   1  11   1     6714.20     7049.59    645.66 o 
   2  11   1    39671.86    39347.43   1597.11 o 
   3  11   1    51077.39    54892.79   2320.84 o 
   4  11   1    20973.18    21138.05   2086.09 o 
   5  11   1     7494.13     7916.11    677.66 o 
   6  11   1     9336.28    10472.10   1422.66 o 
   7  11   1    29997.47    26213.93   1947.91 o 
   8  11   1    28698.18    27955.22   1431.51 o 
   9  11   1     2054.03     2305.04    705.28 o 
  10  11   1     1516.14     1935.85    563.34 o 
  11  11   1    17062.37    16085.35   1506.83 o 
  12  11   1    34170.49    36230.07   2340.18 o 
  13  11   1    27182.31    30860.02   2176.56 o 
  14  11   1     1913.83     1956.47    653.31 o 
  15  11   1     4173.41     2907.19    711.53 o 
  16  11   1     8815.28     9701.37    860.41 o 
  17  11   1     6975.86     6391.49    755.30 o 
  18  11   1     6078.88     6787.86    938.04 o 
  19  11   1     3944.12     3885.23    823.79 o 
  20  11   1     3343.58     3898.16    599.79 o 
  21  11   1     3838.79     4267.48    654.70 o 
  22  11   1      782.28       88.85    388.11 o 
  23  11   1     1180.80     1522.22    440.80 o 
  24  11   1     1967.78     2174.96    570.71 o 
  25  11   1     3373.26     4066.54   1278.74 o 
   1  13   1     7828.15     9083.52    790.78 o 
   2  13   1    10957.45    11540.56    891.55 o 
   3  13   1      132.33       51.18    301.12 o 
   4  13   1    22134.58    21814.01   1230.34 o 
   5  13   1    19442.12    19350.48   1184.29 o 
   6  13   1    21259.30    21639.63   1811.20 o 
   7  13   1      697.23     1271.77    579.46 o 
   8  13   1    11000.22     9968.37   1262.57 o 
   9  13   1     1376.40     1923.95    668.39 o 
  10  13   1      271.31      342.66    452.29 o 
  11  13   1     9087.44     8726.51   1246.55 o 
  12  13   1     1876.81     1958.54    670.53 o 
  13  13   1     1630.37      988.52    573.79 o 
  14  13   1     9302.62     9438.17   1269.92 o 
  15  13   1     3309.10     4587.17    925.47 o 
  16  13   1     4389.40     4433.74    943.29 o 
  17  13   1       36.52      166.28    644.37 o 
  18  13   1    11562.44    10952.39    992.25 o 
  19  13   1      252.20      -90.47    337.87 o 
  20  13   1     2901.66     3117.70    627.64 o 
  21  13   1     1638.15     1521.12    489.39 o 
  22  13   1      981.06     1240.92    488.06 o 
  23  13   1      149.36      -32.89    487.45 o 
  24  13   1      184.77       59.73    370.38 o 
   1  15   1    35215.64    36052.52   1725.78 o 
   2  15   1    43101.31    46054.32   1986.03 o 
   3  15   1    17142.49    17050.18   1212.71 o 
   4  15   1     2715.41     2865.13    946.46 o 
   5  15   1    11226.74    12218.17   1020.03 o 
   6  15   1     8114.42    10012.15   1368.82 o 
   7  15   1     7379.10     6750.81   1152.48 o 
   8  15   1     3082.65     2862.28    798.22 o 
   9  15   1     1110.37     1164.63    629.96 o 
  10  15   1     3341.07     2085.84    782.38 o 
  11  15   1     5989.46     5677.63   1019.81 o 
  12  15   1     3749.88     3489.01    880.53 o 
  13  15   1     3449.47     3092.07    859.15 o 
  14  15   1     4448.11     4085.56   1015.54 o 
  15  15   1     7636.28     7006.75   1183.91 o 
  16  15   1     1074.17      -61.15    519.59 o 
  17  15   1     2186.39     1792.09    790.46 o 
  18  15   1     5513.70     5817.68    779.33 o 
  19  15   1     1189.34      800.94    406.54 o 
  20  15   1      143.19      170.16    414.31 o 
  21  15   1      956.23      388.78    466.74 o 
  22  15   1     2223.83     2318.99    884.63 o 
   1  17   1    10445.26     9597.52   1027.35 o 
   2  17   1     3482.05     3118.57    654.46 o 
   3  17   1     1424.25     1148.35    499.71 o 
   4  17   1     8478.54    10396.19   1016.38 o 
   5  17   1     3054.51     4279.68    707.18 o 
   6  17   1     2256.61     2677.37    995.07 o 
   7  17   1    17947.91    19731.07   2002.92 o 
   8  17   1    10555.93     9802.43   1408.80 o 
   9  17   1      196.94     -108.99    542.95 o 
  10  17   1       60.42       64.20    532.21 o 
  11  17   1      998.38     1130.80    658.89 o 
  12  17   1    21675.38    22194.50   2184.05 o 
  13  17   1     1813.66     1453.90    743.24 o 
  14  17   1      675.11     1074.43    713.67 o 
  15  17   1     5882.80     5530.56   1173.16 o 
  16  17   1     6307.92     6748.41   1266.13 o 
  17  17   1     2970.52     1917.90    875.08 o 
  18  17   1       47.77     -705.62    705.62 o 
  19  17   1     1230.29      863.21    520.69 o 
  20  17   1      146.38      276.65    505.64 o 
   1  19   1     3011.31     4191.58   1370.55 o 
   2  19   1     2064.39     2018.22    820.50 o 
   3  19   1      338.29      346.72    475.90 o 
   4  19   1     1047.69      232.26    428.42 o 
   5  19   1    10294.37    11902.72   1644.26 o 
   6  19   1      105.46      543.21    694.71 o 
   7  19   1    15899.69    19341.11   2098.82 o 
   8  19   1      390.54      462.05    737.29 o 
   9  19   1     8579.11     8956.13   1465.94 o 
  10  19   1     2445.90     3615.15   1020.68 o 
  11  19   1     6647.47     8352.60   1404.08 o 
  12  19   1      933.46      666.12    715.81 o 
  13  19   1     3632.86     3669.44   1131.82 o 
  14  19   1     1425.79     2598.66    962.54 o 
  15  19   1      307.78      265.85    619.88 o 
  16  19   1     2564.77     1950.39    848.15 o 
  17  19   1      901.72     1246.46    744.55 o 
  18  19   1      265.25     -300.29    741.58 o 
   1  21   1     7516.42     7906.57   1007.88 o 
   2  21   1      517.43     1587.74    957.79 o 
   3  21   1      822.85      739.40    486.41 o 
   4  21   1     4218.95     5843.79   1217.87 o 
   5  21   1      586.63      621.13    798.29 o 
   6  21   1     1390.17     2150.88    899.33 o 
   7  21   1     2245.47     1496.07    735.79 o 
   8  21   1      686.92      282.92    673.88 o 
   9  21   1       68.34      192.49    650.01 o 
  10  21   1     2326.50     1915.62    880.12 o 
  11  21   1      455.52      277.04    710.53 o 
  12  21   1     7503.72     6412.22   1322.07 o 
  13  21   1      232.88      422.54    657.84 o 
  14  21   1      268.08     -569.92    721.41 o 
  15  21   1     1419.91     1640.39    760.24 o 
   1  23   1     1558.33     1528.69    603.06 o 
   2  23   1     3759.00     3439.38    785.05 o 
   3  23   1     3984.77     2565.47   1017.50 o 
   4  23   1     1056.10     2616.16   1007.51 o 
   5  23   1     3064.00     1353.07    787.67 o 
   6  23   1     2376.06     2093.62   1049.64 o 
   7  23   1       15.28     -390.63    754.17 o 
   8  23   1      836.19      822.57    876.91 o 
   9  23   1     1156.58     1459.38    786.51 o 
  10  23   1     4717.38     4450.70   1309.36 o 
   0   0   2   402383.44   437279.81  11328.25 o 
   2   0   2    42539.69    41439.82   1391.99 o 
   4   0   2    70651.52    68595.30   2253.90 o 
   6   0   2    37686.27    39241.27   2468.67 o 
   8   0   2    64051.54    68055.55   3472.14 o 
  10   0   2    70549.05    72004.63   1834.14 o 
  12   0   2    34387.98    33825.49   1157.09 o 
  14   0   2     4024.95     3984.00    390.60 o 
  16   0   2    47556.64    46527.43   2371.17 o 
  18   0   2    44483.41    46801.30   2488.40 o 
  20   0   2    16828.62    18646.02   1543.04 o 
  22   0   2     2014.05     2398.55    637.65 o 
  24   0   2      235.23      169.62    505.26 o 
  26   0   2      518.46      714.65    554.32 o 
  28   0   2      685.09      874.84    591.36 o 
   0   2   2    14494.25    15898.68    724.63 o 
   1   2   2    24021.51    24726.44    688.73 o 
   2   2   2    17239.97    19421.66    837.96 o 
   3   2   2     1997.93     1527.75    329.62 o 
   4   2   2    85116.34    94445.08   2993.67 o 
   5   2   2   133489.77   138492.56   2376.36 o 
   6   2   2    78276.86    78783.23   2207.66 o 
   7   2   2    97091.82    98925.39   2504.69 o 
   8   2   2    13881.82    13806.32    694.86 o 
   9   2   2    63633.33    64109.63   1384.30 o 
  10   2   2    37435.69    38998.55   1009.92 o 
  11   2   2    38620.58    38894.95   1039.78 o 
  12   2   2     9653.93     9766.11    694.63 o 
  13   2   2     4196.13     4308.63    339.51 o 
  14   2   2     3486.79     3841.77    515.73 o 
  15   2   2    10456.68    11344.46    583.81 o 
  16   2   2     5050.55     5031.08    821.51 o 
  17   2   2    18092.28    18500.56    988.49 o 
  18   2   2     6620.87     7034.89    854.20 o 
  19   2   2     9608.68    11039.68    822.89 o 
  20   2   2     6334.89     6527.50    596.02 o 
  21   2   2    12377.32    14453.63   1003.91 o 
  22   2   2      217.13      480.70    283.59 o 
  23   2   2     1374.57     1606.08    418.76 o 
  24   2   2     1721.92     2645.05    537.73 o 
  25   2   2      139.75      614.23    368.96 o 
  26   2   2      166.90      254.04    357.63 o 
  27   2   2     3302.78     4178.05    527.96 o 
  28   2   2       87.70      976.85    455.18 o 
   0   4   2    40709.42    56558.75   2057.48 o 
   1   4   2    19169.94    21611.48   1552.99 o 
   2   4   2    59095.59    57405.52   2661.92 o 
   3   4   2     3688.07     4315.56    510.41 o 
   4   4   2      980.85      958.93    149.11 o 
   5   4   2    70682.95    79224.45   5316.46 o 
   6   4   2   139900.17   140358.34  10364.67 o 
   7   4   2   159419.97   157789.97   2859.19 o 
   8   4   2    20206.37    20121.93    681.91 o 
   9   4   2    19609.76    19963.92    610.01 o 
  10   4   2    42247.53    39911.53   1088.77 o 
  11   4   2   115927.22   116746.52   2356.11 o 
  12   4   2     1435.35     1559.11    220.78 o 
  13   4   2     3061.23     3511.12    318.87 o 
  14   4   2     1088.77      904.11    254.73 o 
  15   4   2     4893.28     5469.58    544.35 o 
  16   4   2     9411.18     9602.66    717.76 o 
  17   4   2     5704.31     6253.69    612.46 o 
  18   4   2     6932.81     6583.51    645.61 o 
  19   4   2     1701.24     1590.92    427.30 o 
  20   4   2     5236.67     5196.89    489.61 o 
  21   4   2     1141.48      884.07    373.81 o 
  22   4   2     2657.04     4016.09    599.88 o 
  23   4   2     1731.15     2132.38    472.28 o 
  24   4   2     1187.72     2537.01    541.43 o 
  25   4   2     1312.61     2760.87    598.03 o 
  26   4   2      152.72     -222.27    364.61 o 
  27   4   2     2235.77     3036.30    725.10 o 
  28   4   2       96.17        4.79    346.56 o 
   0   6   2   230719.89   258113.16   7605.43 o 
   1   6   2     1459.06     1728.90    457.27 o 
   2   6   2     8488.05     7979.31    415.08 o 
   3   6   2    62234.07    68432.94   3152.75 o 
   4   6   2    94453.38    93479.52   2459.10 o 
   5   6   2    20909.68    23235.33    758.68 o 
   6   6   2    36157.48    34746.07   1247.15 o 
   7   6   2     4852.58     5253.57    445.21 o 
   8   6   2    45417.07    50434.77   1625.42 o 
   9   6   2    31783.02    36581.42   1350.70 o 
  10   6   2    73301.79    75995.92   1790.64 o 
  11   6   2    35331.16    35992.69   1317.19 o 
  12   6   2    26928.64    25453.45    937.71 o 
  13   6   2    41319.88    42167.27   1485.13 o 
  14   6   2    13600.27    12849.02    947.29 o 
  15   6   2     1297.28     2330.27    419.92 o 
  16   6   2    14184.88    14430.78   1622.94 o 
  17   6   2     6579.98     6926.37    662.02 o 
  18   6   2    21109.42    20961.55   1181.74 o 
  19   6   2     2786.33     2215.09    746.16 o 
  20   6   2     3269.96     3372.93    535.32 o 
  21   6   2     3573.55     4040.26    578.62 o 
  22   6   2     3463.78     2784.34    533.20 o 
  23   6   2      992.84      483.92    609.53 o 
  24   6   2      196.89      346.16    358.19 o 
  25   6   2     4060.79     5735.58    960.14 o 
  26   6   2      188.64      276.11    587.04 o 
  27   6   2     1527.89      891.81    409.63 o 
   0   8   2    14776.39    13095.97   1091.46 o 
   1   8   2    24844.57    26067.64   1112.33 o 
   2   8   2    65502.43    69446.08   1664.08 o 
   3   8   2    23094.38    25478.00    988.92 o 
   4   8   2    22572.76    24471.14    922.55 o 
   5   8   2    65964.80    68769.90   2026.55 o 
   6   8   2     9654.79    10241.83    935.69 o 
   7   8   2    24866.34    23066.16   1091.00 o 
   8   8   2    32469.06    31031.14   1056.62 o 
   9   8   2    12929.23    13273.00    823.73 o 
  10   8   2     1446.14      367.88    811.89 o 
  11   8   2    54544.65    16541.35  26560.72 o 
  12   8   2     5402.23     5083.72    780.50 o 
  13   8   2     1300.71     1117.83    313.29 o 
  14   8   2     1022.79      199.35    281.62 o 
  15   8   2     4797.76     5335.88    731.46 o 
  16   8   2    10329.38    10916.03   1505.62 o 
  17   8   2    31647.03    33560.54   1584.92 o 
  18   8   2     1561.43     1249.25    402.48 o 
  19   8   2     6946.13     6506.31    707.29 o 
  20   8   2       29.28      258.29    346.22 o 
  21   8   2     8095.93     8873.60    884.76 o 
  22   8   2     2618.70     2879.78    946.41 o 
  23   8   2     1108.08      854.16    385.65 o 
  24   8   2        9.73     -413.80    413.80 o 
  25   8   2      158.15      -33.56    411.10 o 
  26   8   2      546.38      571.88    382.52 o 
   0  10   2    29282.06    31261.40   1887.20 o 
   1  10   2     1187.33     1135.57    331.20 o 
   2  10   2   126305.32   131547.94   2523.11 o 
   3  10   2     8346.59     9366.53   1414.92 o 
   4  10   2     2481.78     2840.42    399.61 o 
   5  10   2    31278.23    34238.80   2541.24 o 
   6  10   2    27673.88    26547.23   1234.45 o 
   7  10   2     7097.56     7645.77    712.53 o 
   8  10   2    13280.86    16451.50    966.95 o 
   9  10   2    31637.58    31527.69   2045.70 o 
  10  10   2     6261.07     5019.26    846.64 o 
  11  10   2    10623.04    10066.12   1142.65 o 
  12  10   2        0.60      804.63    333.04 o 
  13  10   2    11264.75    11556.13   1302.78 o 
  14  10   2     9897.34    12399.59    912.44 o 
  15  10   2     2748.60     2150.44    420.00 o 
  16  10   2    12669.81    11966.53    955.45 o 
  17  10   2     2930.59     2627.08    538.74 o 
  18  10   2     2006.74     2206.29    675.38 o 
  19  10   2     2959.91     3611.98    593.12 o 
  20  10   2      228.60      434.07    341.50 o 
  21  10   2      619.91     -119.83    318.94 o 
  22  10   2     1903.25     2816.85    571.86 o 
  23  10   2      741.22     1334.89    428.42 o 
  24  10   2      178.61     -406.57    406.57 o 
  25  10   2     2588.74     2503.45    580.25 o 
   0  12   2    25474.15    25590.06   1833.07 o 
   1  12   2    39079.91    40946.66   1641.81 o 
   2  12   2    48529.19    53647.35   1697.97 o 
   3  12   2     6593.44     7877.69    622.57 o 
   4  12   2    11305.47    12623.82    787.72 o 
   5  12   2    11501.10    11936.87    884.90 o 
   6  12   2     1676.00     1940.83    429.65 o 
   7  12   2      817.21      904.35    421.47 o 
   8  12   2    32378.28    30706.80   2223.54 o 
   9  12   2     5046.02     5047.89    915.59 o 
  10  12   2    18017.75    19723.53   1725.17 o 
  11  12   2    12025.74    14796.89   1494.70 o 
  12  12   2      583.73      942.53    544.13 o 
  13  12   2     7626.14     7166.74   1087.96 o 
  14  12   2     6045.15     6319.39   1044.26 o 
  15  12   2     1389.99     1059.90    549.74 o 
  16  12   2    13063.26    12787.97   1026.49 o 
  17  12   2     5935.90     7679.41   1116.18 o 
  18  12   2      857.34     1259.49    423.16 o 
  19  12   2      755.73      677.64    377.11 o 
  20  12   2     1643.79     1573.36    535.50 o 
  21  12   2     5385.80     6500.21    809.97 o 
  22  12   2     2854.71     2433.96   1114.69 o 
  23  12   2      339.47     1139.39    469.82 o 
  24  12   2      382.41      239.44    395.40 o 
   0  14   2    26996.41    27451.14   2098.74 o 
   1  14   2    16146.71    16980.80   1122.45 o 
   2  14   2    16973.08    16110.27   1089.96 o 
   3  14   2    14772.03    18729.01   1176.58 o 
   4  14   2    30504.68    31802.40   3182.24 o 
   5  14   2     5286.08     5904.35   1062.04 o 
   6  14   2    12428.85    12087.61   1521.21 o 
   7  14   2     3422.64     3308.85    815.23 o 
   8  14   2    20420.54    20240.34   1881.00 o 
   9  14   2    20078.77    20629.35   1913.71 o 
  10  14   2     9270.97     8610.40   1231.94 o 
  11  14   2     1403.22     2129.00    738.87 o 
  12  14   2     1084.03     1803.44    744.11 o 
  14  14   2     3157.82     2509.18    842.11 o 
  15  14   2     2101.17     2871.14    919.44 o 
  16  14   2     4713.89     3431.74    890.94 o 
  17  14   2     3785.01     3755.72    625.91 o 
  18  14   2     1311.23     1163.28    571.35 o 
  19  14   2     3568.92     2342.36    857.30 o 
  20  14   2      325.74      -86.19    361.43 o 
  21  14   2      514.92     -111.19    362.54 o 
  22  14   2     1900.90     1936.92   1052.11 o 
  23  14   2      138.83     -380.50    463.95 o 
   0  16   2    11604.07    12307.15   1515.95 o 
   1  16   2     8764.16    11099.79   1005.88 o 
   2  16   2    25565.48    26896.29   1528.78 o 
   3  16   2    17572.07    18885.08   1574.79 o 
   4  16   2     1957.43     1606.80    510.89 o 
   5  16   2    16467.55    18101.87   1259.54 o 
   6  16   2     5871.61     5792.03    757.34 o 
   7  16   2      477.45      566.70    593.46 o 
   8  16   2    10604.60     9603.27   1363.46 o 
   9  16   2     4443.12     4132.38    970.93 o 
  10  16   2     1536.09     1513.40    771.23 o 
  11  16   2     2265.58     2438.59    785.49 o 
  12  16   2     1267.41      937.12    600.12 o 
  13  16   2     5720.11     5859.82   1197.92 o 
  14  16   2     5908.54     6571.36   1263.20 o 
  15  16   2      887.43      942.23    641.25 o 
  16  16   2     2254.39     2795.04    884.73 o 
  17  16   2      345.86      285.94    627.13 o 
  18  16   2       62.91      -61.63    378.48 o 
  19  16   2     1290.24     1151.32   1102.48 o 
  20  16   2      279.78      291.08    481.57 o 
  21  16   2      273.88     -303.42    479.66 o 
   0  18   2    41600.61    37049.98   2705.22 o 
   1  18   2     4012.16     3872.41    703.19 o 
   2  18   2     5594.23     7219.26    876.18 o 
   3  18   2    15343.64    15541.80   1252.97 o 
   4  18   2      668.59      939.32    468.81 o 
   5  18   2     3014.66     4383.51    748.71 o 
   6  18   2     4977.23     5595.84   1162.28 o 
   7  18   2     8242.71     7186.64   1375.97 o 
   8  18   2     2479.03     2734.12    784.07 o 
   9  18   2     3092.88     1135.04    565.77 o 
  10  18   2     1059.63      369.63    619.78 o 
  11  18   2      307.78       35.31    533.52 o 
  12  18   2     1397.74     2377.00    888.56 o 
  13  18   2     1130.88      996.55    646.27 o 
  14  18   2        2.78     -643.24    742.77 o 
  15  18   2      460.20     1538.19    836.55 o 
  16  18   2      458.51      869.30    687.69 o 
  17  18   2     3651.23     4207.98   1101.00 o 
  18  18   2     1410.55      806.19    583.58 o 
  19  18   2     2872.63     3767.74    770.66 o 
   0  20   2    10002.32    12705.28   1725.65 o 
   1  20   2     5145.48     6591.63   1478.03 o 
   2  20   2    16589.35    15650.71   1303.42 o 
   3  20   2     6216.57     5486.38    813.47 o 
   4  20   2    11589.38    12291.44   1204.11 o 
   5  20   2     2279.84     1018.81    735.30 o 
   6  20   2        5.61     -877.54    877.54 o 
   7  20   2     4170.60     3548.14   1095.50 o 
   8  20   2     2723.52     3015.17    980.96 o 
   9  20   2     4097.19     3321.87   1034.00 o 
  10  20   2      302.88     -641.85    765.32 o 
  11  20   2     3951.61     3031.74   1006.84 o 
  12  20   2      346.68     -199.74    702.98 o 
  13  20   2     2404.33     1973.52    941.81 o 
  14  20   2     1529.47     1283.52    901.06 o 
  15  20   2       86.45       67.36    756.43 o 
  16  20   2      224.69       52.69    691.42 o 
   0  22   2    10444.55    10912.34   1639.56 o 
   1  22   2     3583.84     2521.55   1124.52 o 
   2  22   2       53.92      478.10    991.89 o 
   3  22   2     4739.15     4355.55   1196.26 o 
   4  22   2       42.05      458.03    475.49 o 
   5  22   2      300.03      773.05    791.37 o 
   6  22   2     6472.17     6642.88   1433.58 o 
   7  22   2      996.65     3888.36   1060.02 o 
   8  22   2      336.51      -19.02    672.62 o 
   9  22   2     1339.21     2810.05   1094.03 o 
  10  22   2     2563.70     1146.39    827.54 o 
  11  22   2      814.50      121.27    727.82 o 
  12  22   2     1154.81       50.54    769.41 o 
   0  24   2      390.15      567.33    693.92 o 
   1  24   2      911.27      396.08   1190.91 o 
   2  24   2     1297.66     1649.89    619.84 o 
   3  24   2      478.71      -92.56    759.46 o 
   4  24   2     3538.82     5417.85   1391.15 o 
   5  24   2      441.65      236.79    689.37 o 
   6  24   2     1992.30     2018.45   1085.73 o 
   1   1   3    42056.93    42311.97   1174.29 o 
   2   1   3      710.87      758.42    121.87 o 
   3   1   3     6762.51     9044.33    414.61 o 
   4   1   3    87125.64    89090.41   2038.31 o 
   5   1   3   163100.20   157534.03   7532.05 o 
   6   1   3    11175.54    10280.59    659.99 o 
   7   1   3    20764.55    21010.07    605.54 o 
   8   1   3     3156.79     3061.63    358.85 o 
   9   1   3    33244.85    32706.65   1237.47 o 
  10   1   3    45550.32    46749.56   1124.37 o 
  11   1   3    13807.20    14307.43    556.10 o 
  12   1   3     6100.60     7583.27    533.21 o 
  13   1   3    19526.42    20270.93    752.24 o 
  14   1   3    21254.63    22375.30    809.53 o 
  15   1   3    12732.98    12654.75    617.83 o 
  16   1   3    16213.44    17196.49    742.95 o 
  17   1   3    11428.39    12368.12    648.80 o 
  18   1   3     2428.94     2484.96    425.11 o 
  19   1   3      923.52     1098.65    339.04 o 
  20   1   3     5762.41     6007.15    662.61 o 
  21   1   3     1689.99     2544.90    478.14 o 
  22   1   3      983.45      824.98    750.59 o 
  23   1   3      251.69        3.97    346.75 o 
  24   1   3     1532.48     2198.78    746.76 o 
  25   1   3       94.44      392.02   1034.12 o 
  26   1   3     1309.83     2451.37    561.37 o 
  27   1   3      120.02      552.84    421.63 o 
  28   1   3      313.96      -74.27   1194.56 o 
   1   3   3    12801.81    15092.01    625.34 o 
   2   3   3    19934.10    21711.63    672.22 o 
   3   3   3    16935.39    19255.21    531.97 o 
   4   3   3     8773.69     8650.89    407.86 o 
   5   3   3      392.38      334.35     98.72 o 
   6   3   3    98507.97    97948.94   2693.64 o 
   7   3   3     8544.12     9637.30    416.41 o 
   8   3   3     3673.56     4444.34    284.34 o 
   9   3   3    48501.62    48876.80   1179.00 o 
  10   3   3    17202.48    16498.76    610.59 o 
  11   3   3     1217.81     1363.16    194.20 o 
  12   3   3    29618.45    30755.39    944.77 o 
  13   3   3     7684.05     7582.12    452.12 o 
  14   3   3    61098.84    60200.96   1526.41 o 
  15   3   3    11051.49    12834.69    879.27 o 
  16   3   3    33708.46    34549.06   1132.16 o 
  17   3   3     1252.02     1894.94    584.96 o 
  18   3   3     6036.46     6695.17    633.93 o 
  19   3   3      144.29      169.82    402.92 o 
  20   3   3     4471.63     6745.14    705.09 o 
  21   3   3     3989.42     4031.61    562.00 o 
  22   3   3     2054.25     3398.02    561.00 o 
  23   3   3     1739.16     2088.33    481.01 o 
  24   3   3      840.41      651.87    355.80 o 
  25   3   3      204.99     -327.88    327.88 o 
  26   3   3      583.94      626.78    463.59 o 
  27   3   3       90.66      677.17    438.51 o 
  28   3   3     1356.66     1960.15    577.59 o 
   1   5   3   225310.27   231424.33   4920.01 o 
   2   5   3     6257.55     6525.40    344.78 o 
   3   5   3    29505.42    29582.79   1012.11 o 
   4   5   3    37556.52    37115.46   1120.51 o 
   5   5   3   126512.69   129960.16   3633.42 o 
   6   5   3     9005.85     9371.53    559.41 o 
   7   5   3    12206.69    11419.86    856.81 o 
   8   5   3     5394.39     6007.35    384.84 o 
   9   5   3    21131.15    21750.36    857.47 o 
  10   5   3    24260.70    23561.15    933.17 o 
  11   5   3     1312.27     1392.31    224.18 o 
  12   5   3     4619.58     5182.49    389.71 o 
  13   5   3    45104.46    46356.72   1317.17 o 
  14   5   3     1989.24     1727.89    264.50 o 
  15   5   3    24861.05    25543.29    966.67 o 
  16   5   3       39.10       56.93     74.05 o 
  17   5   3     6861.95     7207.07    525.07 o 
  18   5   3     2937.12     2344.12    410.54 o 
  19   5   3     3118.07     3287.53    505.81 o 
  20   5   3     2845.40     2578.14    467.27 o 
  21   5   3      565.03       15.73    690.68 o 
  22   5   3      728.42      653.58    374.34 o 
  23   5   3     5802.90     6141.84    762.17 o 
  24   5   3     1244.92      918.54    380.79 o 
  25   5   3      429.60     1098.91    468.14 o 
  26   5   3       34.43      652.62    848.96 o 
  27   5   3      167.79      371.06    381.59 o 
   1   7   3     3013.36     4665.01    518.29 o 
   2   7   3    19363.12    18700.06    862.34 o 
   3   7   3    23625.57    25711.36    849.99 o 
   4   7   3     6871.19     5887.63    381.66 o 
   5   7   3    42297.34    42524.68   1158.44 o 
   6   7   3    66440.41    74091.38   2145.47 o 
   7   7   3    32473.80    34063.07   1311.18 o 
   8   7   3     9078.93     9152.51    646.65 o 
   9   7   3    21993.13    22621.17   1073.03 o 
  10   7   3    63929.10    64477.54   2034.29 o 
  11   7   3     8243.94     8384.12    531.08 o 
  12   7   3     6276.00     6450.40    470.83 o 
  13   7   3    20869.92    24105.51   1147.95 o 
  14   7   3    49242.54    50373.93   1675.22 o 
  15   7   3    22713.24    20672.06   1161.20 o 
  16   7   3     5990.27     5464.08    623.23 o 
  17   7   3     1913.23     2071.16    472.59 o 
  18   7   3    22710.30    25120.33   1074.89 o 
  19   7   3      190.95      567.12    327.59 o 
  20   7   3     1489.20     1680.88    435.94 o 
  21   7   3     5591.27     7083.58    787.56 o 
  22   7   3     2343.30     2900.75    593.31 o 
  23   7   3     1878.26     2043.87    533.77 o 
  24   7   3     1045.18     1284.42    446.62 o 
  25   7   3      819.67     1136.53    444.40 o 
  26   7   3      602.61      870.61    487.97 o 
  27   7   3      722.95      875.79    457.98 o 
   1   9   3     5340.81     4443.51    393.60 o 
   2   9   3    16129.00    18920.78   1068.23 o 
   3   9   3    38944.70    41083.21   1768.72 o 
   4   9   3    49219.89    55446.93   2389.17 o 
   5   9   3    46262.13    51098.93   1407.50 o 
   6   9   3      777.59      989.04    213.55 o 
   7   9   3    26982.98    19533.62   9558.69 o 
   8   9   3     4638.19     1036.56   2241.76 o 
   9   9   3   100350.44    24051.70  54339.10 o 
  10   9   3    11742.34     5478.39   5800.79 o 
  11   9   3     2335.24     2279.33    615.45 o 
  12   9   3    43048.57    48369.91   2700.99 o 
  13   9   3    21768.75    22997.56   1864.59 o 
  14   9   3    32347.68    31029.28   1496.23 o 
  15   9   3    25921.12    25290.92   1083.23 o 
  16   9   3     5649.16     6400.03    712.40 o 
  17   9   3     2798.49     3072.36    536.09 o 
  18   9   3       19.46      199.72    354.47 o 
  19   9   3      943.77      589.72    379.95 o 
  20   9   3     2772.48     3446.22    789.50 o 
  21   9   3     1180.31      808.48    412.29 o 
  22   9   3     3304.37     2258.06    526.57 o 
  23   9   3      310.32       52.57    362.17 o 
  24   9   3     1009.14      769.60    404.59 o 
  25   9   3      914.08     1151.08    466.46 o 
  26   9   3     1527.86     1669.31    566.66 o 
   1  11   3    27391.57    29659.00   1375.24 o 
   2  11   3    17693.90    20720.87   1126.05 o 
   3  11   3    14618.58    14965.12   1012.96 o 
   4  11   3    11381.01    13979.31    995.47 o 
   5  11   3    33890.59    35466.97   1989.20 o 
   6  11   3    12210.52    12898.94    870.98 o 
   7  11   3    14286.72    15665.16   1441.76 o 
   8  11   3    14400.10    15028.69   1445.35 o 
   9  11   3     9021.62     8773.57   1076.59 o 
  10  11   3    33262.82    34894.12   3388.32 o 
  11  11   3     3030.40     3100.42    791.91 o 
  12  11   3    24545.54    25451.53   1987.62 o 
  13  11   3     2411.42     1859.64    607.60 o 
  14  11   3    16777.25    17113.60   1149.78 o 
  15  11   3     7265.81     7045.94   1075.05 o 
  16  11   3     3551.95     3575.09    612.61 o 
  17  11   3     2686.62     1769.20    447.22 o 
  18  11   3     6519.48     5912.44    744.56 o 
  19  11   3     1364.09      877.94    687.48 o 
  20  11   3      241.16      263.60    407.57 o 
  21  11   3     1253.71      994.71    565.49 o 
  22  11   3     2904.00     3659.14    670.99 o 
  23  11   3     1818.31     1200.96    777.08 o 
  24  11   3     2917.06     3689.04    688.57 o 
  25  11   3      349.68      499.03    515.17 o 
   1  13   3    10197.65    12336.60   1241.27 o 
   2  13   3    16521.07    17026.10   1669.78 o 
   3  13   3    11135.44    11556.39   1342.95 o 
   4  13   3     3247.75     3153.35    839.66 o 
   5  13   3    13256.67    14689.12   1770.59 o 
   6  13   3    37961.65    42846.00   2840.08 o 
   7  13   3    12219.87    13309.64   1002.50 o 
   8  13   3     4997.03     3992.41    895.27 o 
   9  13   3    24449.90    24508.76   1994.54 o 
  10  13   3     9620.26     9498.96   1324.88 o 
  11  13   3     3546.53     3864.80    894.34 o 
  12  13   3    32499.26    33934.80   2446.58 o 
  13  13   3     3525.58     3458.95    823.08 o 
  14  13   3     8833.90     8794.52   1299.51 o 
  15  13   3     3489.02     2841.55    847.53 o 
  16  13   3      221.86      223.40    706.33 o 
  17  13   3     1850.89     1354.88    440.06 o 
  18  13   3    12778.96    11583.46   1512.52 o 
  19  13   3     2913.45     3052.04    643.81 o 
  20  13   3      772.84     1224.56    506.75 o 
  21  13   3     2823.70     4805.62    764.30 o 
  22  13   3     2632.39     3699.98    704.98 o 
  23  13   3     3866.67     3913.82    941.44 o 
   1  15   3     7901.34     7292.99    777.91 o 
   2  15   3     1556.68     2573.44    718.88 o 
   3  15   3    12024.82    13183.67   1060.79 o 
   4  15   3    20807.00    20389.94   2603.71 o 
   5  15   3     9044.21     8797.83    857.78 o 
   6  15   3     5392.98     5815.93    736.92 o 
   7  15   3     1272.98     1680.74    758.35 o 
   8  15   3     2685.50     2815.92    811.20 o 
   9  15   3     2674.98     3592.44    848.70 o 
  10  15   3     3590.80     2832.49    779.47 o 
  11  15   3     2481.25     2655.05    887.65 o 
  12  15   3    10276.01    12729.19   1675.73 o 
  13  15   3    19267.53    21939.55   2115.31 o 
  14  15   3     2931.08     3237.82    925.87 o 
  15  15   3     1745.04     2022.00    846.00 o 
  16  15   3     2789.02     2552.59    854.78 o 
  17  15   3     6350.90     6819.39   1498.70 o 
  18  15   3     1408.26      648.31    445.53 o 
  19  15   3      417.91      404.50    387.35 o 
  20  15   3     3340.43     3763.63    715.88 o 
  21  15   3      195.32      -98.67    636.16 o 
  22  15   3      812.70     1310.53    490.91 o 
   1  17   3     4035.77     3746.45    694.42 o 
   2  17   3     2157.26     1984.85    575.01 o 
   3  17   3     4379.73     4403.23    979.45 o 
   4  17   3     6993.83     6174.87   1386.69 o 
   5  17   3    12822.80    13446.54   1123.92 o 
   6  17   3     4374.02     3526.73    657.62 o 
   7  17   3     1292.77     1908.91    787.39 o 
   8  17   3      358.29     -692.71    692.71 o 
   9  17   3     1167.26      527.65    600.00 o 
  10  17   3     2216.52     2404.52    835.60 o 
  11  17   3     2456.89     2427.38    858.76 o 
  12  17   3     1431.41     1842.21    877.30 o 
  13  17   3     6089.17     7751.57   1364.19 o 
  14  17   3     2000.54     1751.57    828.07 o 
  15  17   3     1059.18      947.95    743.00 o 
  16  17   3      454.95      617.72    727.56 o 
  17  17   3     4873.18     4243.86   1090.90 o 
  18  17   3     1182.96      579.19    476.75 o 
  19  17   3      295.31      270.02    434.95 o 
  20  17   3     1833.64     1799.78    630.80 o 
   1  19   3     2361.45     1892.89    563.66 o 
   2  19   3      928.91      865.36    489.88 o 
   3  19   3      742.85     1250.25    484.28 o 
   4  19   3      449.20      669.81    624.54 o 
   5  19   3     4486.84     5085.93    851.97 o 
   6  19   3      402.61       63.29    538.29 o 
   7  19   3    10986.58     9535.04   1502.84 o 
   8  19   3      340.18      528.06    642.51 o 
   9  19   3     7799.61     8620.36   1495.97 o 
  10  19   3     2948.82     3700.69    972.37 o 
  11  19   3      295.37      963.44    792.98 o 
  12  19   3      424.44      734.47    804.83 o 
  13  19   3      212.96      802.94    763.56 o 
  14  19   3     1723.20     2205.28    989.53 o 
  15  19   3     1161.67      430.51    697.05 o 
  16  19   3       62.57      400.31    651.08 o 
  17  19   3      194.23     -820.05    885.94 o 
   1  21   3     1876.34     2102.57    663.43 o 
   2  21   3     2173.43     2223.33    598.29 o 
   3  21   3     3905.84     4234.43    753.53 o 
   4  21   3     2712.74     2829.79    671.99 o 
   5  21   3     1749.04     1888.14   1420.79 o 
   6  21   3     2450.70     2742.42   1000.07 o 
   7  21   3      351.46     -640.34    760.12 o 
   8  21   3       15.75     -165.72    678.78 o 
   9  21   3      791.37     1096.35    788.70 o 
  10  21   3     5317.01     5076.09   1186.49 o 
  11  21   3      889.63     2330.01   1172.34 o 
  12  21   3      916.86      646.34    701.13 o 
  13  21   3     2781.95     2803.22   1095.26 o 
  14  21   3     2147.17     1642.19    900.71 o 
   1  23   3     1348.94     1774.50   1047.61 o 
   2  23   3     1429.11      674.51   1308.94 o 
   3  23   3     2638.89     2892.90   1261.19 o 
   4  23   3    10998.07    11543.90   1288.12 o 
   5  23   3      339.61     1109.27    839.60 o 
   6  23   3     1003.27      965.23    930.02 o 
   7  23   3      181.79      510.33    744.31 o 
   8  23   3      560.87     -276.39    787.72 o 
   9  23   3      427.38      689.62    711.62 o 
   0   0   4   211299.94   230685.05   6291.02 o 
   2   0   4   197553.56   219933.23   9094.90 o 
   4   0   4   190767.86   191843.72   5646.01 o 
   6   0   4    38962.14    45193.30   1913.03 o 
   8   0   4    85624.16    82285.14   3055.58 o 
  10   0   4    41896.40    47901.70   2197.10 o 
  12   0   4    59681.38    59315.61   2648.90 o 
  14   0   4    43146.00    42909.05   2256.15 o 
  16   0   4     6720.01     7428.77    931.93 o 
  18   0   4    18906.80    20119.39   1638.10 o 
  20   0   4     2312.66     2274.28    683.46 o 
  22   0   4      592.77      420.21    406.87 o 
  24   0   4      570.62     -201.54    575.85 o 
  26   0   4     3832.45     4369.03   1019.71 o 
  28   0   4     1893.31     2684.15    794.83 o 
   0   2   4   425445.69   472739.19  12590.15 o 
   1   2   4    37835.99    40322.48    874.18 o 
   2   2   4   227228.66   246874.53   4930.47 o 
   3   2   4   102554.92   110639.40   1669.60 o 
   4   2   4    57592.14    61233.59   1024.51 o 
   5   2   4     8544.61     7744.31    315.75 o 
   6   2   4    31187.63    30923.71    760.46 o 
   7   2   4     5085.00     5204.52    316.94 o 
   8   2   4    27379.25    26209.49   1140.68 o 
   9   2   4     9930.32     9464.19    403.12 o 
  10   2   4    32077.09    34681.74    943.42 o 
  11   2   4    44694.38    44741.68   1125.82 o 
  12   2   4    14350.19    15532.43    606.40 o 
  13   2   4     2908.38     3007.71    479.61 o 
  14   2   4     3090.95     2897.71    383.95 o 
  15   2   4    15330.91    16112.76    700.42 o 
  16   2   4    19702.14    21945.58    861.74 o 
  17   2   4      588.48      499.57    201.04 o 
  18   2   4     2736.03     2607.03    330.14 o 
  19   2   4    18118.00    18550.68   1106.18 o 
  20   2   4      909.62      768.27    551.90 o 
  21   2   4     6364.89     7091.89    769.13 o 
  22   2   4      419.78      292.25    333.58 o 
  23   2   4     3459.03     4303.62    761.23 o 
  24   2   4     4169.54     4707.15    680.56 o 
  25   2   4     3096.70     3168.01    694.97 o 
  26   2   4     1315.72     1530.97    520.76 o 
  27   2   4     1740.66     2755.27    587.25 o 
   0   4   4   200255.67   210763.61   6181.18 o 
   1   4   4    78887.72    84048.95   2456.96 o 
   2   4   4    98803.16   103365.68   3061.04 o 
   3   4   4     8130.55     9439.52    392.89 o 
   4   4   4    43058.53    42835.83    997.93 o 
   5   4   4    18679.75    21065.24    556.09 o 
   6   4   4    48822.75    50197.39   1053.18 o 
   7   4   4      349.31      332.37    162.78 o 
   8   4   4    10545.88    10570.63    746.65 o 
   9   4   4    61469.69    63567.62   1471.90 o 
  10   4   4    46821.05    43694.75   1377.60 o 
  11   4   4    10645.41    10339.13    508.12 o 
  12   4   4      737.93      808.23    217.39 o 
  13   4   4    19176.01    20190.76    776.48 o 
  14   4   4     5838.90     6001.62    437.26 o 
  15   4   4    22026.12    23739.14    899.62 o 
  16   4   4      701.14      795.06    420.44 o 
  17   4   4    10762.14    11726.02    646.40 o 
  18   4   4      537.13      283.69    183.42 o 
  19   4   4       12.26     -116.30    210.75 o 
  20   4   4     2411.91     3071.71    559.74 o 
  21   4   4      562.46      910.05    369.87 o 
  22   4   4     1118.11      788.98    389.24 o 
  23   4   4     2051.58     2732.84    576.90 o 
  24   4   4     2070.13     3760.00    673.47 o 
  25   4   4     4338.99     5198.54    744.54 o 
  26   4   4      998.66     1201.40    439.00 o 
  27   4   4      903.22     1407.18    513.23 o 
   0   6   4     6468.40     6916.60    470.58 o 
   1   6   4    19026.38    19745.44    597.98 o 
   2   6   4    70360.26    77128.09   2363.12 o 
   3   6   4     9202.24    11800.81    523.91 o 
   4   6   4    42224.59    42891.34   1557.77 o 
   5   6   4    21095.46    21868.23   1312.14 o 
   6   6   4     5738.09     5819.95    370.89 o 
   7   6   4    15384.93    18232.68    997.92 o 
   8   6   4    90616.48    88611.25   1971.01 o 
   9   6   4      165.92      243.20    145.36 o 
  10   6   4    13795.17    15513.97    996.33 o 
  11   6   4    19552.10    18425.90    772.80 o 
  12   6   4    11111.58     9694.57    653.36 o 
  13   6   4    23282.61    23052.49    899.87 o 
  14   6   4      794.30      941.73    233.64 o 
  15   6   4      104.20       10.11    260.87 o 
  16   6   4     3850.62     4553.62    552.03 o 
  17   6   4     5304.71     6034.09    668.76 o 
  18   6   4     4070.75     4798.68    609.65 o 
  19   6   4     2326.44     2554.88    870.37 o 
  20   6   4     5023.35     5790.50    711.97 o 
  21   6   4     2670.61     3211.81    987.19 o 
  22   6   4      377.70      191.91    310.86 o 
  23   6   4     1015.48     1531.98    498.60 o 
  24   6   4      713.42      642.41    390.00 o 
  25   6   4     1313.12     1530.09    516.74 o 
  26   6   4     1691.64     2867.03    629.64 o 
  27   6   4     1036.24      988.74    707.82 o 
   0   8   4    64180.68    67325.88   3646.04 o 
   1   8   4     3147.71     3603.59    283.58 o 
   2   8   4    59850.96    66238.73   1633.23 o 
   3   8   4    78053.13    80078.90   1862.41 o 
   4   8   4    20725.67    21539.69   1238.69 o 
   5   8   4    23658.36    24620.38    873.11 o 
   6   8   4    27166.68    29892.38    990.91 o 
   7   8   4      588.42      944.98    217.71 o 
   8   8   4     3146.20     2729.30    408.60 o 
   9   8   4    22524.76    22351.88   1106.84 o 
  10   8   4     9700.43    10370.73   1180.48 o 
  11   8   4    12155.59    12469.51    687.44 o 
  12   8   4      982.57      729.06    715.71 o 
  13   8   4     1604.56      414.66    533.63 o 
  14   8   4    10335.60     9830.18    712.65 o 
  15   8   4     1860.44     2129.46    423.71 o 
  16   8   4     5533.77     6152.56    676.88 o 
  17   8   4     6766.13     6368.65    708.83 o 
  18   8   4     4037.46     3469.98    572.02 o 
  19   8   4    18185.40    20741.82   1399.76 o 
  20   8   4      493.36      542.69    397.45 o 
  21   8   4     1972.60     2688.10    577.11 o 
  22   8   4      797.52      560.86    572.84 o 
  23   8   4      108.87      -78.84    390.12 o 
  24   8   4      436.84      563.22    426.72 o 
  25   8   4      392.04      -11.44    351.45 o 
  26   8   4      772.64      878.20    476.13 o 
   0  10   4     7516.79     5926.98    821.39 o 
   1  10   4    13277.09    15121.02    930.82 o 
   2  10   4   169006.73   181834.58   3433.35 o 
   3  10   4     9496.11    11025.50    762.69 o 
   4  10   4     4576.83     4719.94    511.56 o 
   5  10   4     4684.25     4331.74    590.78 o 
   6  10   4    22104.76    24499.11   1119.98 o 
   7  10   4    10525.55     8244.64   1572.64 o 
   8  10   4    12391.83    11833.87   1265.66 o 
   9  10   4     1374.88     1395.56    546.12 o 
  10  10   4    23086.58    24303.76   1859.78 o 
  11  10   4    11111.36     9662.97   1213.69 o 
  12  10   4    13402.78    13349.68   1412.73 o 
  13  10   4     4717.88     4297.75    599.92 o 
  14  10   4     9740.39     9396.35    671.46 o 
  15  10   4     1514.59      996.21    365.90 o 
  16  10   4     2707.56     3345.68    555.46 o 
  17  10   4    13029.36    12810.75   1354.62 o 
  18  10   4     2017.45     1888.44    480.26 o 
  19  10   4     2066.78     2932.07    758.83 o 
  20  10   4     1439.41     1357.08    467.91 o 
  21  10   4     1759.29     1416.83    541.64 o 
  22  10   4     4544.09     5479.40   1605.94 o 
  23  10   4      126.09      180.90    873.28 o 
  24  10   4      461.12     1353.60    520.55 o 
  25  10   4     1647.94     2555.00    623.24 o 
   0  12   4    39131.41    44412.79   2581.16 o 
   1  12   4    15484.01    15101.34   1008.35 o 
   2  12   4    20704.82    19259.95   1156.01 o 
   3  12   4    21112.02    21998.26   1415.56 o 
   4  12   4     4722.94     4773.93    472.31 o 
   5  12   4    15651.47    18184.37   1110.04 o 
   6  12   4     1875.94     1900.20    397.52 o 
   7  12   4    12514.42    14020.01    967.18 o 
   8  12   4    61280.64    60736.14   3237.82 o 
   9  12   4     3052.16     4503.15    889.40 o 
  10  12   4     4862.86     6181.82   1003.32 o 
  11  12   4     9506.12     9348.10   1221.98 o 
  12  12   4     1636.24     1276.82    600.15 o 
  13  12   4     1387.35     1308.31    591.39 o 
  14  12   4       60.76      167.36    435.34 o 
  15  12   4     3871.73     3672.67    614.50 o 
  16  12   4     7458.83     7285.47    801.52 o 
  17  12   4     8933.17     9373.37    949.89 o 
  18  12   4     3881.36     4969.10    692.23 o 
  19  12   4      573.56      121.62    841.37 o 
  20  12   4     1615.42     2378.22    559.57 o 
  21  12   4     2331.85     4074.69    718.74 o 
  22  12   4     5096.77     6539.70   1556.08 o 
  23  12   4     1204.45     1119.28    616.00 o 
  24  12   4     1197.08     1472.16   1365.36 o 
   0  14   4     2512.30     2191.68    646.88 o 
   1  14   4    16188.49    17216.26   2470.70 o 
   2  14   4    11338.76    12239.12    975.21 o 
   3  14   4     1600.69     1231.69    349.59 o 
   4  14   4     9993.57    10271.18    912.13 o 
   5  14   4     3126.54     3434.32    555.56 o 
   6  14   4    21468.59    21932.66   1625.36 o 
   7  14   4    10806.42    11957.87    986.66 o 
   8  14   4    10934.52    12758.95   1522.94 o 
   9  14   4     8659.01    10182.96   1407.60 o 
  10  14   4    12484.88    12783.14   1522.00 o 
  11  14   4      441.95     -178.63    515.39 o 
  12  14   4      261.82      976.47    662.48 o 
  13  14   4     3048.55     2803.56    784.27 o 
  14  14   4     2460.81     4111.50    942.22 o 
  15  14   4      894.40     1273.63    704.04 o 
  16  14   4     1360.72     1746.19    492.24 o 
  17  14   4     2704.70     2774.98    828.60 o 
  18  14   4     2371.86     2125.01    589.06 o 
  19  14   4      182.90     -473.81    473.81 o 
  20  14   4     1594.83     2071.54   1309.50 o 
  21  14   4      454.22     1296.97    524.95 o 
  22  14   4      351.17      583.42    766.47 o 
   0  16   4       14.62      -78.54    495.52 o 
   1  16   4     3381.67     3795.71    627.16 o 
   2  16   4    18255.62    17178.27   1418.04 o 
   3  16   4    20238.19    18127.96   1405.01 o 
   4  16   4     5675.55     6176.22    769.64 o 
   5  16   4    13828.29    15385.65   1176.66 o 
   6  16   4    16888.87    19166.18   1312.39 o 
   7  16   4     1330.80     2031.77    515.21 o 
   8  16   4     1542.38     1965.02    729.92 o 
   9  16   4     1330.73      667.99    533.89 o 
  10  16   4     2022.70     3389.54    991.18 o 
  11  16   4     7637.95     7540.01   1343.09 o 
  12  16   4     2185.82     3721.18   1038.42 o 
  13  16   4     3403.01     3813.01   1058.33 o 
  14  16   4     3311.93     3183.39    970.73 o 
  16  16   4     1951.19     1886.06    838.00 o 
  17  16   4     1705.97     1726.99    551.56 o 
  18  16   4      420.38     1109.53    419.24 o 
  19  16   4     6422.39     7556.84    971.28 o 
  20  16   4      598.23      413.11    434.30 o 
  21  16   4     1467.51     2380.16   1065.63 o 
   0  18   4     4558.89     3486.39    888.02 o 
   1  18   4     1896.00     2024.20    553.24 o 
   2  18   4       24.02      -68.33    378.95 o 
   3  18   4    16598.60    18655.87   1355.64 o 
   4  18   4     5316.51     5051.74    753.40 o 
   5  18   4     1529.03     1258.11    759.11 o 
   6  18   4     4613.10     5688.34    794.52 o 
   7  18   4     6670.49     6772.64   1331.01 o 
   8  18   4     7040.00     9094.51   1514.91 o 
   9  18   4    10767.63     9396.78   1516.43 o 
  10  18   4     7176.24     8722.47   1457.13 o 
  11  18   4     2280.15     1802.70    844.35 o 
  12  18   4      681.00      639.58    767.38 o 
  13  18   4     1314.37     1883.34    949.91 o 
  14  18   4      233.38     -206.74    668.21 o 
  15  18   4      145.12      -42.26    619.31 o 
  16  18   4     4621.50     6112.65   1341.54 o 
  17  18   4     4393.15     4554.72    757.56 o 
  18  18   4     1559.60     1223.46    981.12 o 
   0  20   4    27154.66    26500.04   2537.17 o 
   1  20   4     3365.72     3182.92    685.94 o 
   2  20   4     1216.53      811.95    524.79 o 
   3  20   4     1808.32     3027.67    689.21 o 
   4  20   4     3877.64     5537.31   1490.84 o 
   5  20   4      781.48      468.83    435.89 o 
   6  20   4     4887.77     5339.85    880.80 o 
   7  20   4     1283.41     1630.25    871.04 o 
   8  20   4     7712.86     9052.95   1569.03 o 
   9  20   4     9863.66     9392.64   1534.19 o 
  10  20   4     2794.23     3296.34   1113.21 o 
  11  20   4     4008.93     2575.50   1080.58 o 
  12  20   4       36.54      615.99    799.10 o 
  13  20   4     2265.31     2699.54    971.06 o 
  14  20   4      398.06      990.23    851.13 o 
  15  20   4      568.48     1618.48   1095.33 o 
   0  22   4      929.71     -139.62    702.24 o 
   1  22   4      614.51     1044.87    567.38 o 
   2  22   4       55.43     -138.39    499.02 o 
   3  22   4     1145.26     1629.59    621.68 o 
   4  22   4      228.37      865.45    549.46 o 
   5  22   4     1246.01     2235.57    920.41 o 
   6  22   4     3093.31     2420.41    867.08 o 
   7  22   4     1332.93     2190.16   1019.70 o 
   8  22   4     1776.80     1426.43    829.05 o 
   9  22   4      361.11     1319.00   1025.07 o 
  10  22   4      398.56      208.48    660.68 o 
  11  22   4     3398.92     5426.13   1420.48 o 
   0  24   4      378.89     -940.07    940.07 o 
   1  24   4      477.54     -138.56    654.31 o 
   2  24   4     1366.86     1336.01    629.93 o 
   3  24   4      112.07      363.57   1283.97 o 
   4  24   4     2904.19     3238.14    812.13 o 
   1   1   5    83292.84    85854.63   1348.16 o 
   2   1   5     2178.83     2595.24    174.24 o 
   3   1   5    24751.22    27469.59    549.61 o 
   4   1   5   137229.41   146372.89   4531.17 o 
   5   1   5    45588.18    44916.73   1354.09 o 
   6   1   5    10289.35    10366.41    822.65 o 
   7   1   5    12462.01    12122.96    660.06 o 
   8   1   5    18365.89    16811.95    815.28 o 
   9   1   5    35561.60    36989.52   1558.81 o 
  10   1   5    65721.82    72910.28   2122.14 o 
  11   1   5    26918.86    28239.30   1204.42 o 
  12   1   5    51500.94    53830.68   1822.84 o 
  13   1   5     6283.52     6443.97    828.00 o 
  14   1   5     6898.43     6717.65    800.15 o 
  15   1   5     3552.41     3845.42    501.30 o 
  16   1   5    11163.49    11545.65    847.68 o 
  17   1   5      644.78      746.29    455.99 o 
  18   1   5      783.46      899.72    331.24 o 
  19   1   5      190.30      109.33    307.03 o 
  20   1   5    14397.94    15142.74   1085.30 o 
  21   1   5     5360.33     5302.24    667.14 o 
  22   1   5     2443.46     2664.04    493.49 o 
  23   1   5     5247.57     5772.55    734.97 o 
  24   1   5      430.01      792.40    449.50 o 
  25   1   5     1580.55     1910.41    518.87 o 
  26   1   5     4279.52     4074.49   1097.12 o 
  27   1   5      158.17     -462.91    462.91 o 
   1   3   5    22956.48    25276.85    869.48 o 
   2   3   5    51090.98    58381.82    962.59 o 
   3   3   5    11523.55    11534.45    434.01 o 
   4   3   5    29223.99    32423.92    697.61 o 
   5   3   5    48751.29    55504.60   1020.99 o 
   6   3   5    35235.25    38291.56   1090.01 o 
   7   3   5    43983.34    47181.23   1110.16 o 
   8   3   5     8694.57     8044.62    375.61 o 
   9   3   5    12349.91    12846.40    496.50 o 
  10   3   5     8391.02     8943.45    416.25 o 
  11   3   5     6586.69     7102.89    386.00 o 
  12   3   5    37175.02    35710.59   1014.01 o 
  13   3   5      550.29      589.83    174.65 o 
  14   3   5     1599.99     1664.05    226.13 o 
  15   3   5     1676.01     1826.57    262.68 o 
  16   3   5    27012.17    29523.85   1019.98 o 
  17   3   5     6163.15     6418.47    473.83 o 
  18   3   5     7093.98     9090.33    577.32 o 
  19   3   5       60.56      -22.23    198.52 o 
  20   3   5     1538.46     1847.22    446.68 o 
  21   3   5     2306.74     2249.86    508.35 o 
  22   3   5     7624.31     9964.62    927.45 o 
  23   3   5      929.92      777.82    390.25 o 
  24   3   5      954.98     1099.49    988.15 o 
  25   3   5      671.25      553.66    365.03 o 
  26   3   5     1454.03     1444.05    477.97 o 
  27   3   5       25.42     -448.76    448.76 o 
   1   5   5   105716.27   116214.79   4330.24 o 
   2   5   5    10397.08    10913.35   1164.56 o 
   3   5   5    11336.57    11945.45    534.63 o 
   4   5   5    42445.22    45532.14   1122.68 o 
   5   5   5    45328.43    47778.57   1463.73 o 
   6   5   5    10747.85    10877.43    510.02 o 
   7   5   5    40556.32    43076.18   1270.11 o 
   8   5   5    12150.68    12117.28    560.29 o 
   9   5   5      360.68      325.14    148.41 o 
  10   5   5    14897.39    15904.14    590.59 o 
  11   5   5    33669.07    34217.07   1055.89 o 
  12   5   5      609.67      543.89    257.35 o 
  13   5   5    14426.42    14511.69    664.23 o 
  14   5   5     5544.66     5792.08    432.94 o 
  15   5   5    43534.45    46457.16   1373.06 o 
  16   5   5      520.36      267.81    186.45 o 
  17   5   5     7098.00     6960.63    512.78 o 
  18   5   5     1808.25     2137.00    322.71 o 
  19   5   5      239.99       32.56     95.21 o 
  20   5   5     7115.45     7614.17    670.90 o 
  21   5   5     3076.35     4833.42    685.33 o 
  22   5   5     5360.72     5416.28    725.37 o 
  23   5   5     4910.75     5000.16    716.29 o 
  24   5   5     1899.20     1443.99    466.68 o 
  25   5   5      635.92      631.72    532.65 o 
  26   5   5      851.47      947.90    466.53 o 
  27   5   5      243.84     1350.58    557.02 o 
   1   7   5    15060.10    17309.96    710.81 o 
   2   7   5    40233.12    42397.71   1023.16 o 
   3   7   5    26286.77    28605.05   1260.64 o 
   4   7   5     5964.04     5258.88    445.07 o 
   5   7   5    38515.85    40782.33   1156.29 o 
   6   7   5    45413.93    49655.51   1311.40 o 
   7   7   5     6589.97     7181.98    440.07 o 
   8   7   5    24771.67    22751.07   1078.64 o 
   9   7   5     7338.97     6779.97    469.55 o 
  10   7   5     6544.62     7281.83    487.36 o 
  11   7   5     9101.48     8647.84    546.90 o 
  12   7   5    24697.40    24898.03    974.54 o 
  13   7   5     6144.20     6411.05    486.63 o 
  14   7   5     4988.99     5411.68    509.83 o 
  15   7   5     2881.00     3397.93    372.35 o 
  16   7   5    11257.05    12109.61    909.95 o 
  17   7   5     3345.11     4928.76    652.92 o 
  18   7   5     5884.15     6694.98    753.67 o 
  19   7   5      961.33     1440.84    507.91 o 
  20   7   5     2902.64     3108.35    573.03 o 
  21   7   5     9487.09    11052.39   1019.62 o 
  22   7   5     5728.19     5793.13    762.74 o 
  23   7   5     1074.16     1647.20    504.35 o 
  24   7   5      898.80     1335.37    472.83 o 
  25   7   5     2682.98     2850.15    641.77 o 
  26   7   5      292.69      913.75    486.01 o 
   1   9   5     7056.83     1607.22   2371.14 o 
   2   9   5    18116.15    18638.29   3012.37 o 
   3   9   5    15109.10    15288.64    760.36 o 
   4   9   5    38793.34    46450.05   1362.00 o 
   5   9   5    25924.39    27486.41    996.90 o 
   6   9   5     7673.12     7585.86    866.92 o 
   7   9   5    30754.41    31118.95   1071.41 o 
   8   9   5     7266.40     7024.28   1171.24 o 
   9   9   5    17357.75    10314.23   6965.94 o 
  10   9   5     5468.58     1491.06   2839.52 o 
  11   9   5     9969.93     9789.12    793.44 o 
  12   9   5    40265.15    39516.28   2506.85 o 
  13   9   5      199.05      231.70    199.56 o 
  14   9   5     2869.68     2461.94    541.49 o 
  15   9   5     8082.60     8231.00    814.20 o 
  16   9   5    13289.11    14589.37   1073.61 o 
  17   9   5      129.91       74.88    391.11 o 
  18   9   5      897.76      300.11    349.12 o 
  19   9   5     4234.55     5008.93    978.78 o 
  20   9   5     1457.97      881.70    382.66 o 
  21   9   5     1300.01     1683.72    584.58 o 
  22   9   5     2411.03     2472.73    586.53 o 
  23   9   5     1088.25     1753.34    543.33 o 
  24   9   5      470.50       51.35    483.60 o 
  25   9   5      434.87      777.94    462.99 o 
   1  11   5     9043.20     8982.48    626.44 o 
   2  11   5     3950.58     3755.45    505.11 o 
   3  11   5     5638.19     6525.54    642.66 o 
   4  11   5    11689.40    12261.40    870.55 o 
   5  11   5    19941.63    21087.92   1164.46 o 
   6  11   5    26965.78    28746.64   1368.95 o 
   7  11   5     1348.40     2065.15    414.41 o 
   8  11   5    12076.05    13553.14    929.24 o 
   9  11   5     1554.42     2266.22    711.32 o 
  10  11   5     9820.39     8109.44   1118.29 o 
  11  11   5    18528.39    19666.55   1776.11 o 
  12  11   5     3459.49     2953.27    499.32 o 
  13  11   5     6506.16     5406.29    686.87 o 
  14  11   5     2581.64     1720.58    446.93 o 
  15  11   5    10582.92    10806.52    958.67 o 
  16  11   5      191.51     -192.15    353.49 o 
  17  11   5     1172.58     1457.94    450.99 o 
  18  11   5      761.81     1382.61    462.85 o 
  19  11   5      632.57      803.21    806.83 o 
  20  11   5     3483.13     3843.72    792.60 o 
  21  11   5       46.50      611.89    426.82 o 
  22  11   5      767.12     1183.99    513.12 o 
  23  11   5      355.80      645.36    449.06 o 
  24  11   5     1010.30     1541.50    579.10 o 
   1  13   5     2005.95     1741.69   1004.92 o 
   2  13   5    21874.94    21577.29   1314.87 o 
   3  13   5    27572.44    29788.78   1514.88 o 
   4  13   5     6926.11     7975.75    765.47 o 
   5  13   5     6108.02     6785.76    698.76 o 
   6  13   5    20034.94    21030.47   1250.87 o 
   7  13   5     7958.38     8218.33    782.62 o 
   8  13   5    11245.06    11926.52   1273.48 o 
   9  13   5     7697.89     7531.51   1144.97 o 
  10  13   5     2904.28     3825.83    904.27 o 
  11  13   5      416.08     1393.25    737.02 o 
  12  13   5    12394.15    14284.14   1589.93 o 
  13  13   5     7490.26     7977.25   1242.23 o 
  14  13   5      366.44      285.25    407.77 o 
  15  13   5     3903.57     3816.71    620.38 o 
  16  13   5     8007.29     7041.36    834.39 o 
  17  13   5     1760.15     1340.23    478.82 o 
  18  13   5     3578.05     4974.64    766.49 o 
  19  13   5     1152.70     1455.75    745.27 o 
  20  13   5     3554.30     5049.06    785.79 o 
  21  13   5      638.37        2.11    766.07 o 
  22  13   5     2524.42     1308.11   1029.80 o 
  23  13   5     1121.09     2144.25   1225.69 o 
   1  15   5    10933.83    11100.18   1311.94 o 
   2  15   5     4157.12     4151.42   1008.20 o 
   3  15   5    14675.56    16724.36   1462.26 o 
   4  15   5    15777.86    16673.18   1171.78 o 
   5  15   5      243.68      566.61    388.08 o 
   6  15   5     2321.13     1535.28    631.58 o 
   7  15   5    22533.09    24847.82   1463.98 o 
   8  15   5    10540.42     9346.88    939.19 o 
   9  15   5     1701.39     2253.05    811.93 o 
  10  15   5      426.36      224.13    509.53 o 
  11  15   5     2850.27     2592.90    794.68 o 
  12  15   5    21444.57    25775.09   2276.62 o 
  13  15   5     1998.40     2322.86    900.64 o 
  14  15   5     9420.60     9344.57   1395.35 o 
  15  15   5     1555.39     1299.52    457.59 o 
  16  15   5     2583.45     2709.91    599.69 o 
  17  15   5     1186.91      955.49    656.72 o 
  18  15   5     2527.99     2598.37    630.13 o 
  19  15   5     2529.51     1350.28    510.63 o 
  20  15   5      270.02     -381.48    446.72 o 
  21  15   5     1963.28     1590.03    566.47 o 
   1  17   5    10313.77     9606.07    956.77 o 
   2  17   5     3500.12     4104.69    673.70 o 
   3  17   5     3761.66     4029.31    684.41 o 
   4  17   5     5869.74     5639.43    773.54 o 
   5  17   5     3635.34     3741.12    659.73 o 
   6  17   5       50.58     -413.23    413.23 o 
   7  17   5     6107.96     6370.72    836.34 o 
   8  17   5     3156.39     2938.78    818.78 o 
   9  17   5     1016.73      517.98    605.13 o 
  10  17   5     3776.32     5475.71   1163.53 o 
  11  17   5     1263.59      925.75    657.08 o 
  12  17   5      329.46      761.50    791.28 o 
  13  17   5     5749.06     6138.15   1311.27 o 
  14  17   5     6511.10     5158.62   1231.92 o 
  15  17   5     2225.74     1955.56    799.78 o 
  16  17   5     1539.01     1674.53    569.80 o 
  17  17   5     2328.27     1655.92    886.37 o 
  18  17   5      415.99      739.64    745.56 o 
  19  17   5      666.73      911.66    584.10 o 
   1  19   5     8254.13     7723.53   1431.59 o 
   2  19   5     1742.16     1140.07    467.38 o 
   3  19   5     9844.71     9301.71   1048.82 o 
   4  19   5      672.35     1625.61    548.17 o 
   5  19   5      934.29      417.34    839.47 o 
   6  19   5      482.02     1184.54    750.30 o 
   7  19   5    11952.86    12446.87   1181.27 o 
   8  19   5     1417.16      411.33    677.02 o 
   9  19   5     1976.26     1954.95    870.52 o 
  10  19   5     3629.40     3220.76    990.69 o 
  11  19   5     1083.13     2331.75    846.83 o 
  12  19   5      197.81     -401.56    980.19 o 
  13  19   5     6254.44     6939.93   1443.05 o 
  14  19   5     1201.26      390.02    705.43 o 
  15  19   5     4651.77     3859.58   1219.32 o 
  16  19   5      171.14     -174.97    735.29 o 
  17  19   5      462.04     1043.99   1000.89 o 
   1  21   5     1824.42     2062.12    589.21 o 
   2  21   5     3976.52     2549.68    644.29 o 
   3  21   5      111.97     -315.52    490.90 o 
   4  21   5     1351.15      550.12    615.21 o 
   5  21   5       89.77      335.19    439.18 o 
   6  21   5     1485.97     2209.30   1175.73 o 
   7  21   5     1270.38     2757.57    965.66 o 
   8  21   5     2287.25     3777.84   1140.46 o 
   9  21   5      262.19     -161.87    674.18 o 
  10  21   5     5210.77     6594.15   1515.26 o 
  11  21   5      504.78      456.15    757.22 o 
  12  21   5      160.96     -319.15    727.93 o 
  13  21   5     2627.65     3699.00   1194.56 o 
   1  23   5      750.62       81.12   1008.57 o 
   2  23   5     1404.21      697.48    521.89 o 
   3  23   5       94.37      804.96    579.46 o 
   4  23   5     4005.86     4342.42    857.20 o 
   5  23   5     1501.73      974.21    931.69 o 
   6  23   5     1049.43      454.89    798.47 o 
   7  23   5     2016.68     1006.19    912.77 o 
   8  23   5       77.05     -699.42    781.11 o 
   0   0   6    88807.68    79263.21   2591.48 o 
   2   0   6    69031.50    71403.85   1671.79 o 
   4   0   6   205810.41   202684.42   4043.83 o 
   6   0   6    69601.98    81757.45   3072.37 o 
   8   0   6    97267.95   100372.39   3697.29 o 
  10   0   6     3198.55     3099.39    562.38 o 
  12   0   6    22346.22    23102.62   1577.50 o 
  14   0   6    36098.67    39254.44   2262.76 o 
  16   0   6     6479.21     7820.30   1027.33 o 
  18   0   6     1178.80      755.78    446.59 o 
  20   0   6     3292.49     3888.49    835.34 o 
  22   0   6      284.19      510.45    526.63 o 
  24   0   6     7799.99     7909.04   1274.40 o 
  26   0   6     1126.02      813.81    632.74 o 
   0   2   6   154898.02   164103.44   3450.99 o 
   1   2   6    50166.16    50572.04    950.26 o 
   2   2   6     1044.29      887.57    109.75 o 
   3   2   6     4682.75     4453.99    216.33 o 
   4   2   6     4860.34     5070.17    186.90 o 
   5   2   6    61946.34    63673.21    951.20 o 
   6   2   6    71647.23    70779.32   1174.58 o 
   7   2   6     6988.85     8453.37    581.33 o 
   8   2   6    10636.92    10553.61    674.19 o 
   9   2   6    50983.50    49651.43   1664.97 o 
  10   2   6    11084.15    10711.56    385.08 o 
  11   2   6    15907.45    16460.35    538.37 o 
  12   2   6    17023.12    17834.03    601.61 o 
  13   2   6     5693.33     5164.61    566.04 o 
  14   2   6     2183.85     2557.28    434.14 o 
  15   2   6    16481.46    16529.24   1033.52 o 
  16   2   6    13369.67    14731.81   1002.10 o 
  17   2   6     4384.64     4205.88    565.27 o 
  18   2   6     7399.09     8361.79    840.39 o 
  19   2   6    23385.71    26103.82   1849.54 o 
  20   2   6     1256.53      808.61    466.39 o 
  21   2   6     2489.08     2841.02    539.82 o 
  22   2   6     4193.35     4711.91    686.76 o 
  23   2   6     3566.01     3946.80    662.02 o 
  24   2   6     1378.65     1454.97   1135.95 o 
  25   2   6     2046.54     1625.62   1159.21 o 
  26   2   6      229.05       78.27    526.28 o 
  27   2   6      258.28      404.55    417.65 o 
   0   4   6   165961.88   187935.80   5738.38 o 
   1   4   6    51587.06    53663.73   2356.45 o 
   2   4   6    32353.52    34959.23    854.20 o 
   3   4   6    69054.27    66692.25   1248.55 o 
   4   4   6    54901.15    57296.48   1019.50 o 
   5   4   6    14711.22    15533.18    679.73 o 
   6   4   6    25501.57    25385.26    801.20 o 
   7   4   6    20551.82    22026.43    763.32 o 
   8   4   6    95153.07   100561.93   2727.30 o 
   9   4   6    23741.59    22972.31   1081.84 o 
  10   4   6    13099.76    12795.82    667.61 o 
  11   4   6     7600.38     8277.99    430.15 o 
  12   4   6    22705.46    23181.31    792.34 o 
  13   4   6    13926.63    13866.24    645.13 o 
  14   4   6     1212.74     1418.13    224.12 o 
  15   4   6    10084.83    10663.82    550.02 o 
  16   4   6     7370.31     8021.12    500.23 o 
  17   4   6     3718.71     3946.96    376.62 o 
  18   4   6    11690.36    12167.70    917.58 o 
  19   4   6    12051.53    12456.56   1159.65 o 
  20   4   6     2722.14     2757.10    540.85 o 
  21   4   6      840.32      358.56    996.42 o 
  22   4   6      577.21      188.54    362.78 o 
  23   4   6     1856.78     2119.28    522.82 o 
  24   4   6     1277.95     1854.20    567.97 o 
  25   4   6     2063.57     3156.05    544.23 o 
  26   4   6      369.75      778.52    513.19 o 
   0   6   6    20306.19    20990.76   2009.15 o 
   1   6   6    41439.26    43926.96   1277.04 o 
   2   6   6    11256.90     9136.78    589.05 o 
   3   6   6    14357.02    16777.13    662.71 o 
   4   6   6    30256.19    33248.09   1276.71 o 
   5   6   6    76292.30    85862.41   2030.80 o 
   6   6   6     1825.10     1782.72    186.76 o 
   7   6   6     4864.94     5733.33    333.26 o 
   8   6   6    78997.42    81351.45   1881.99 o 
   9   6   6     5406.94     5738.50    416.35 o 
  10   6   6    12225.52    11575.30    603.75 o 
  11   6   6    23344.78    23752.66    889.46 o 
  12   6   6     6216.27     6312.01    461.06 o 
  13   6   6     5703.78     5300.53    425.42 o 
  14   6   6     4372.69     4725.69    405.75 o 
  15   6   6     5972.50     6132.13    470.54 o 
  16   6   6      455.57      639.20    298.53 o 
  17   6   6     8024.53     8995.45    601.60 o 
  18   6   6     3311.19     4003.98    436.47 o 
  19   6   6     2907.89     3598.14    591.00 o 
  20   6   6     1389.84      972.41    688.18 o 
  21   6   6     2101.37     4035.18    692.29 o 
  22   6   6     1073.86     1088.23    797.13 o 
  23   6   6     1209.45      959.22    702.54 o 
  24   6   6     2799.65     3578.35    712.55 o 
  25   6   6      635.95      533.86    452.81 o 
  26   6   6     2261.11     1823.92    600.72 o 
   0   8   6     4253.18     4515.99    758.55 o 
   1   8   6    21602.42    23607.53    812.83 o 
   2   8   6    27529.23    28897.45    899.48 o 
   3   8   6    14602.52    15438.92    704.70 o 
   4   8   6    28967.01    33167.35   1744.58 o 
   5   8   6     8407.00     7962.05    501.03 o 
   6   8   6    17542.10    18765.25    782.44 o 
   7   8   6    14712.47    17226.36    743.62 o 
   8   8   6    12800.07    14687.64    687.09 o 
   9   8   6    23285.35    22897.92    978.42 o 
  10   8   6    16460.21    16171.40    784.43 o 
  11   8   6     3396.79     3303.11    370.11 o 
  12   8   6     2035.48     2616.12    347.17 o 
  13   8   6     7131.96     6784.51    527.45 o 
  14   8   6     4198.10     4823.04    459.19 o 
  15   8   6      697.74       84.41    417.86 o 
  16   8   6    10271.81    10126.32    891.87 o 
  17   8   6     1198.95      924.70    263.84 o 
  18   8   6     1185.12      739.10    641.32 o 
  19   8   6    11213.83    12486.20   1051.97 o 
  20   8   6      649.22     1074.77    441.56 o 
  21   8   6     2206.31     3463.96    605.85 o 
  22   8   6     1020.28     1701.58    523.39 o 
  23   8   6      310.15     -118.38    471.81 o 
  24   8   6      563.02      994.84    503.01 o 
  25   8   6     1763.55     2511.33    637.00 o 
   0  10   6    14366.25    13857.98   1259.90 o 
   1  10   6    12883.09    12572.68    873.02 o 
   2  10   6    43597.93    47199.13   1779.28 o 
   3  10   6    14939.06    14244.83    831.57 o 
   4  10   6    14802.38    15041.20   1081.49 o 
   5  10   6    16866.72    17716.17    995.47 o 
   6  10   6     1246.43      625.33    204.19 o 
   7  10   6    10718.08    12036.61    816.02 o 
   8  10   6    18901.22    19623.09   1055.20 o 
   9  10   6    26063.07    23591.36   2437.24 o 
  10  10   6     1909.67     1413.37    494.73 o 
  11  10   6     1712.21     1684.87    398.66 o 
  12  10   6    11094.18    11751.77    952.21 o 
  13  10   6     2701.99     3185.99    572.97 o 
  14  10   6     4938.00     4548.97    625.44 o 
  15  10   6     2462.15     1335.69    426.27 o 
  16  10   6     4358.28     4450.88   1619.73 o 
  17  10   6     1000.94     1041.11    408.02 o 
  18  10   6     5031.98     6566.92    806.73 o 
  19  10   6     2480.92     2775.90    594.83 o 
  20  10   6     1125.24      446.62    853.52 o 
  21  10   6      533.28     1205.00    475.04 o 
  22  10   6     4547.28     4902.41    783.95 o 
  23  10   6      268.37      542.00    461.94 o 
  24  10   6      422.25      242.83    550.54 o 
   0  12   6     7803.20     8796.24   1123.35 o 
   1  12   6    19191.96    19737.88   1183.87 o 
   2  12   6    26352.88    26357.03   1392.31 o 
   3  12   6     6740.42     7839.71    748.58 o 
   4  12   6     7483.31     8055.90    753.56 o 
   5  12   6     9191.71     9551.44    822.60 o 
   6  12   6     5810.73     6362.25    664.93 o 
   7  12   6     5459.31     6158.00    659.43 o 
   8  12   6    20028.82    23557.15   1302.24 o 
   9  12   6     3357.82     3047.65    776.73 o 
  10  12   6     9542.47     9944.19   1288.27 o 
  11  12   6      127.24      862.25    492.92 o 
  12  12   6      554.57      357.34    468.43 o 
  13  12   6     6488.98     5957.68   1012.73 o 
  14  12   6     2739.80     2924.39    601.55 o 
  15  12   6    12827.01    14476.25   1158.54 o 
  16  12   6     4169.00     3917.65    682.83 o 
  17  12   6     2822.87     3286.44    580.19 o 
  18  12   6      707.57     1489.28    504.28 o 
  19  12   6     3176.51     2778.14    634.25 o 
  20  12   6     2629.29     3292.97    652.67 o 
  21  12   6     1654.89      124.45    626.67 o 
  22  12   6     1423.07     1136.93    522.55 o 
  23  12   6     3571.79     4613.07    738.59 o 
   0  14   6    11392.79    10485.77   1316.48 o 
   1  14   6     3375.89     3691.06    590.20 o 
   2  14   6    13940.54    15277.22   1103.83 o 
   3  14   6     5049.26     5505.31    719.33 o 
   4  14   6    33764.29    35055.84   3550.34 o 
   5  14   6     3231.15     4150.38   1046.80 o 
   6  14   6     6887.91     8664.72    988.23 o 
   7  14   6     5887.06     5409.27    687.33 o 
   8  14   6    15379.14    17290.96   1171.07 o 
   9  14   6    16144.48    14758.19   1620.11 o 
  10  14   6     5557.01     6150.93   1101.79 o 
  11  14   6     2926.35     3864.01    957.56 o 
  12  14   6     1216.34     1616.70    678.60 o 
  13  14   6     4324.06     4346.39    991.91 o 
  14  14   6      555.43      593.86    401.32 o 
  15  14   6     1936.49     2309.22    593.64 o 
  16  14   6     2405.98     1797.86    563.49 o 
  17  14   6      732.04     1085.70    531.49 o 
  18  14   6      702.21       21.32    489.44 o 
  19  14   6     1718.42     1318.70    522.95 o 
  20  14   6       25.73      882.02    770.87 o 
  21  14   6      527.68     -196.53    402.44 o 
  22  14   6      479.34       23.50    414.93 o 
   0  16   6     8751.95     8319.07   1249.85 o 
   1  16   6    11106.21    10966.67   1014.88 o 
   2  16   6    10644.09    10637.95   1800.32 o 
   3  16   6    14595.31    14492.77   1177.38 o 
   4  16   6     6122.55     6716.30    861.51 o 
   5  16   6      296.12     -158.15    391.95 o 
   6  16   6        4.53      394.71    395.53 o 
   7  16   6     9574.08    10792.19   1015.63 o 
   8  16   6      557.58     1404.01    465.60 o 
   9  16   6     5549.51     6900.31   1248.69 o 
  10  16   6     1495.64     2753.83    951.93 o 
  11  16   6    13764.83    14250.68   1785.95 o 
  12  16   6     2078.87     1518.47    763.68 o 
  13  16   6     2900.35     5626.41   1211.82 o 
  14  16   6      599.47      390.17    748.04 o 
  15  16   6       33.76       81.63    393.39 o 
  16  16   6      876.49      684.53    520.18 o 
  17  16   6     1460.89     1868.38    596.73 o 
  18  16   6       47.52      525.07    611.43 o 
  19  16   6      595.23     1987.97   1213.31 o 
  20  16   6     1058.78      780.68    525.64 o 
   0  18   6    33365.16    33296.99   2663.22 o 
   1  18   6     1445.85      889.07    428.03 o 
   2  18   6     2267.39     1570.86    548.29 o 
   3  18   6    10753.57     9875.44   1738.79 o 
   4  18   6     8143.42     8324.43   1433.33 o 
   5  18   6     7272.26     7141.70    861.31 o 
   6  18   6     3615.52     4233.89    735.12 o 
   7  18   6       72.32      307.19    627.42 o 
   8  18   6       32.67     -185.33    419.43 o 
   9  18   6     1645.01     2311.86    980.57 o 
  10  18   6     4929.41     7288.38   1373.66 o 
  11  18   6     1315.50     2608.52    949.22 o 
  12  18   6      652.66     1840.15    918.61 o 
  13  18   6     4742.09     5709.96   1409.72 o 
  14  18   6       95.59     -124.24    598.37 o 
  15  18   6     1576.57     3104.46   1138.93 o 
  16  18   6      157.55      842.45    941.61 o 
  17  18   6      976.05       80.63    710.00 o 
   0  20   6    20745.53    22157.03   2351.46 o 
   1  20   6     1618.98      856.36    818.83 o 
   2  20   6       23.25     -457.63    457.63 o 
   3  20   6     4625.11     3534.86   1453.51 o 
   4  20   6     2254.24     2069.95    609.98 o 
   5  20   6     3748.18     4078.79    909.37 o 
   6  20   6     2647.56     4099.95   1795.22 o 
   7  20   6      856.20     1631.02    648.36 o 
   8  20   6      604.42      558.68    775.30 o 
   9  20   6      846.92     -827.34    834.03 o 
  10  20   6     1217.02     1085.10    834.47 o 
  11  20   6     2481.28     1872.15    925.47 o 
  12  20   6     1724.61     2071.37    854.27 o 
  13  20   6       62.56      160.15    742.19 o 
  14  20   6      454.01       43.97    736.85 o 
   0  22   6     1023.17      579.84    643.08 o 
   1  22   6     2645.69     2545.83    696.64 o 
   2  22   6     2861.27     3222.53   1059.84 o 
   3  22   6     3418.91     4109.36    854.69 o 
   4  22   6     1067.31     1829.21    632.89 o 
   5  22   6      253.71     1006.12    701.94 o 
   6  22   6      434.92     1255.70    523.55 o 
   7  22   6     3559.71     3923.34   1238.45 o 
   8  22   6     4141.49     6538.96   1466.19 o 
   9  22   6     1731.12      918.36    930.62 o 
  10  22   6      278.96     1069.58    918.91 o 
   1   1   7    13779.36    13151.54    411.48 o 
   2   1   7    16322.01    17282.12    470.86 o 
   3   1   7    41549.14    41002.91    813.30 o 
   4   1   7     5812.81     6046.24    662.78 o 
   5   1   7    40250.27    39720.01    645.56 o 
   6   1   7     6676.35     7505.56    547.28 o 
   7   1   7    24797.70    25725.90   2013.45 o 
   8   1   7     1541.93     1332.53    315.01 o 
   9   1   7     9721.83    10176.85    719.80 o 
  10   1   7    33173.25    32815.79   1363.94 o 
  11   1   7    23124.40    26173.36   1222.91 o 
  12   1   7    29264.45    28980.56   1377.09 o 
  13   1   7     1162.76     1150.77    339.70 o 
  14   1   7    39696.71    42037.23   2334.42 o 
  15   1   7    27979.40    29921.63   1488.20 o 
  16   1   7    21875.48    22403.01   1271.10 o 
  17   1   7      289.92      273.22    302.70 o 
  18   1   7     1392.53     1857.73    428.18 o 
  19   1   7     4018.43     5778.69   1103.52 o 
  20   1   7     3487.99     3906.77    626.79 o 
  21   1   7      868.56     1092.91    434.69 o 
  22   1   7     1287.86     1566.43    494.64 o 
  23   1   7      668.99      638.91    401.03 o 
  24   1   7       34.69     -522.84    531.37 o 
  25   1   7      147.68      896.83    460.88 o 
  26   1   7      805.34      815.45    606.60 o 
   1   3   7     3423.07     4002.86    215.53 o 
   2   3   7      910.37      701.83    113.92 o 
   3   3   7     8724.52     9461.51    358.66 o 
   4   3   7    16060.43    15604.75    407.38 o 
   5   3   7    29342.94    31169.41    812.59 o 
   6   3   7    37310.75    38999.27    848.01 o 
   7   3   7    14424.87    14648.48    527.31 o 
   8   3   7    57991.25    56877.83   2782.60 o 
   9   3   7     1288.29     1626.65    162.46 o 
  10   3   7    22071.31    20488.26   1214.32 o 
  11   3   7     4930.88     4905.63    436.69 o 
  12   3   7    16583.63    18443.79   1050.05 o 
  13   3   7     4949.69     5321.26    304.51 o 
  14   3   7     6142.32     7388.40    407.37 o 
  15   3   7     2102.55     1676.69    513.39 o 
  16   3   7    10171.05     9359.07    829.01 o 
  17   3   7     4609.46     4726.86    636.47 o 
  18   3   7       63.73      539.36    377.86 o 
  19   3   7      992.45     1184.21    626.05 o 
  20   3   7    14858.29    16980.02   1216.86 o 
  21   3   7     1415.32     1036.01    384.73 o 
  22   3   7     3605.72     4425.35    693.61 o 
  23   3   7      907.17       -7.41    547.39 o 
  24   3   7      522.20      558.65    458.72 o 
  25   3   7       97.78      828.38    709.87 o 
  26   3   7       93.31      526.97    651.44 o 
   1   5   7    30467.24    31623.62   1169.36 o 
   2   5   7     5693.90     6933.10    411.60 o 
   3   5   7    27175.61    27032.28    740.02 o 
   4   5   7     5083.22     5262.48    305.39 o 
   5   5   7    64062.93    63699.27   1285.67 o 
   6   5   7     4623.85     5123.14    395.01 o 
   7   5   7    11208.45    11030.11    534.48 o 
   8   5   7    18182.51    18887.38    722.46 o 
   9   5   7    31362.32    31493.25    981.78 o 
  10   5   7     8063.15     8087.00    459.99 o 
  11   5   7    10193.18    10005.35    510.31 o 
  12   5   7    24660.93    23729.21    832.29 o 
  13   5   7     6735.99     7071.86    454.64 o 
  14   5   7    21346.05    21800.74    821.27 o 
  15   5   7    20013.13    22668.85   1104.29 o 
  16   5   7    17598.03    17377.60    940.72 o 
  17   5   7     1097.03     1041.54    233.19 o 
  18   5   7     3268.77     3630.06    583.36 o 
  19   5   7     2212.25     2067.78    460.01 o 
  20   5   7      607.66      297.50    529.80 o 
  21   5   7     4095.02     5100.15    725.86 o 
  22   5   7       13.98      340.92    328.44 o 
  23   5   7       45.64       -8.34    470.35 o 
  24   5   7      489.50      475.89    437.06 o 
  25   5   7      596.24      644.12    596.61 o 
  26   5   7      258.88      463.88    486.80 o 
   1   7   7    62722.40    66705.80   2412.64 o 
   2   7   7     4108.79     4068.96    353.19 o 
   3   7   7     1586.41     1751.47    265.17 o 
   4   7   7     2423.55     2445.53    276.13 o 
   5   7   7    27784.45    28893.67    965.76 o 
   6   7   7    19324.99    21304.38    718.13 o 
   7   7   7    15257.63    16438.46    611.89 o 
   8   7   7     5628.53     5879.23    371.23 o 
   9   7   7     9267.88     8693.24    541.85 o 
  10   7   7     8067.96     7568.86    513.71 o 
  11   7   7     5240.18     5734.94    458.47 o 
  12   7   7    37925.77    36261.17   1209.96 o 
  13   7   7     3045.33     3352.16    363.60 o 
  14   7   7      718.60      611.89    204.54 o 
  15   7   7    16846.52    18394.02   1176.35 o 
  16   7   7     7347.59     7797.43    560.47 o 
  17   7   7      846.76     1279.86    547.38 o 
  18   7   7      725.27     1284.96    445.87 o 
  19   7   7      466.10      852.66    420.25 o 
  20   7   7      696.09      788.29    490.96 o 
  21   7   7     1030.79     2226.19    544.20 o 
  22   7   7     3868.39     6127.39    849.56 o 
  23   7   7     5777.26     5444.20    808.53 o 
  24   7   7      128.28     1364.00    500.00 o 
  25   7   7       13.75     1009.89    605.08 o 
   1   9   7    50903.88    52293.84   1773.69 o 
   2   9   7    34813.42    38368.39   1387.44 o 
   3   9   7     9471.33     9446.93   1478.48 o 
   4   9   7    13189.10    14415.86    744.04 o 
   5   9   7    20667.84    23520.74   1344.46 o 
   6   9   7    52853.79    57344.76   4454.20 o 
   7   9   7    16519.72    17894.33    801.59 o 
   8   9   7    21831.00    24912.58    966.75 o 
   9   9   7     2097.67     2140.74    456.51 o 
  10   9   7     1918.39     1603.21    288.35 o 
  11   9   7    11485.08    10046.20    778.22 o 
  12   9   7     1933.42     2400.81    607.25 o 
  13   9   7     2902.84     2524.74    521.21 o 
  14   9   7     1439.80       82.67    556.56 o 
  15   9   7     2230.38     2110.40    516.51 o 
  16   9   7       56.50      -11.76    393.96 o 
  17   9   7      507.66      292.79    715.57 o 
  18   9   7    11069.62    10997.48   1034.94 o 
  19   9   7      941.06      307.15    685.07 o 
  20   9   7      688.87      572.24    404.80 o 
  21   9   7     3271.96     3948.31    692.26 o 
  22   9   7     5072.51     4952.38    812.68 o 
  23   9   7      755.94     -539.95    539.95 o 
  24   9   7     1662.78     2685.91    928.85 o 
   1  11   7     8109.25     7474.15    706.82 o 
   2  11   7     5544.53     5804.77    508.12 o 
   3  11   7    12482.90    13971.28    952.26 o 
   4  11   7    34774.95    38368.63   1644.40 o 
   5  11   7    19268.80    22634.66   1475.96 o 
   6  11   7    25275.42    25773.41   1320.55 o 
   7  11   7     1762.92     2545.87    481.25 o 
   8  11   7     1607.15     1646.17    392.12 o 
   9  11   7     8350.41    10345.68    839.20 o 
  10  11   7     6144.90     6581.52   1075.92 o 
  11  11   7     1068.79      823.47    361.40 o 
  12  11   7    29541.67    28630.17   1939.77 o 
  13  11   7      999.97     1501.74    447.60 o 
  14  11   7    10941.21    10713.69   1080.51 o 
  15  11   7     2878.93     2550.15    558.95 o 
  16  11   7     1009.03     1310.66    502.17 o 
  17  11   7      770.25     1586.65    674.27 o 
  18  11   7     6564.15     7024.96   1480.35 o 
  19  11   7     1038.33     1881.08    692.45 o 
  20  11   7     3856.63     5128.55    763.53 o 
  21  11   7     2415.23     2031.95   1733.14 o 
  22  11   7      210.98       37.46    478.48 o 
  23  11   7      768.14     1066.21    713.07 o 
   1  13   7     2970.81     3026.18    521.51 o 
   2  13   7    13483.08    14086.13   1048.97 o 
   3  13   7    28037.30    30252.38   3762.78 o 
   4  13   7    21308.78    24046.99   1381.34 o 
   5  13   7     3131.14     4271.85    614.24 o 
   6  13   7     1338.75     1137.38    484.76 o 
   7  13   7    10576.18    10490.44    874.43 o 
   8  13   7     3336.93     1676.00    664.48 o 
   9  13   7      135.57      479.28    295.73 o 
  10  13   7     2187.00     1190.37    584.32 o 
  11  13   7     4255.43     4118.55   1001.70 o 
  12  13   7     7186.72     7037.44    863.58 o 
  13  13   7    15752.29    17812.58   1296.69 o 
  14  13   7      658.60      667.67    451.29 o 
  15  13   7      408.52     1330.90    490.40 o 
  16  13   7     5743.07     5864.05    801.72 o 
  17  13   7      126.34      719.46    484.61 o 
  18  13   7     3353.54     4224.24    970.07 o 
  19  13   7     2077.21     2868.31    640.89 o 
  20  13   7      772.17      595.32    433.29 o 
  21  13   7     2161.39     2859.97    671.67 o 
  22  13   7      920.68      407.57    630.40 o 
   1  15   7    28211.75    31229.04   1674.58 o 
   2  15   7     4704.43     5467.43    733.18 o 
   3  15   7     4158.13     4604.58    699.43 o 
   4  15   7    11543.35    11478.01   1046.01 o 
   5  15   7     5062.14     6203.01    772.41 o 
   6  15   7     9972.44     9496.20    915.45 o 
   7  15   7     3459.52     3137.70    575.23 o 
   8  15   7     3309.08     4419.83    902.00 o 
   9  15   7     8130.59    11112.18   1523.65 o 
  10  15   7     2704.61     2552.91    780.72 o 
  11  15   7    11481.73    10640.84   1519.98 o 
  12  15   7     4389.66     5972.78   1204.38 o 
  13  15   7      897.26      598.86    645.90 o 
  14  15   7      712.77      177.83    519.20 o 
  15  15   7     3299.82     4085.23   1343.80 o 
  16  15   7      308.05     -227.91    441.85 o 
  17  15   7      602.32      577.78    477.04 o 
  18  15   7      509.95       88.30    446.94 o 
  19  15   7     1623.44     1603.61    693.04 o 
  20  15   7     2569.42     3324.70    765.43 o 
   1  17   7     1254.48     1071.38    448.96 o 
   2  17   7      181.52      591.08    426.01 o 
   3  17   7      406.54      190.14    434.06 o 
   4  17   7     1362.90      325.02    402.17 o 
   5  17   7      788.66      110.24    451.94 o 
   6  17   7      748.34      571.75    423.96 o 
   7  17   7     9604.74     9965.41    988.06 o 
   8  17   7     2244.23     3181.09   1138.12 o 
   9  17   7     3362.95     3790.66    987.66 o 
  10  17   7     2180.88     2222.28    826.01 o 
  11  17   7      543.35       38.07    735.01 o 
  12  17   7     8903.41    10725.67   1634.38 o 
  13  17   7     1070.76     2226.36    927.80 o 
  14  17   7     2526.28     3614.98   1844.21 o 
  15  17   7     1009.86     1853.45    597.43 o 
  16  17   7     2542.63     3282.69    856.14 o 
  17  17   7       87.49      255.43   1079.40 o 
  18  17   7        1.28      631.60   1004.77 o 
   1  19   7      683.41      417.01    530.93 o 
   2  19   7       14.81      118.15    757.31 o 
   3  19   7    14832.78    14187.35   1263.89 o 
   4  19   7      977.39     -314.66    687.14 o 
   5  19   7     7752.30     8247.90    982.91 o 
   6  19   7      165.38     1289.66    616.39 o 
   7  19   7    10260.13    10415.97   1799.47 o 
   8  19   7      272.41      495.66    845.57 o 
   9  19   7     1156.49     1621.03    923.03 o 
  10  19   7       77.03      -92.91    707.27 o 
  11  19   7     2792.66     4158.42   1234.14 o 
  12  19   7      755.58      217.76    805.55 o 
  13  19   7     5711.80     4648.36   1256.29 o 
  14  19   7      147.60      750.75    798.29 o 
  15  19   7       55.27      221.77    504.22 o 
   1  21   7     2531.91     3590.12    817.32 o 
   2  21   7      433.00     -334.13    502.97 o 
   3  21   7      427.91      581.13    470.74 o 
   4  21   7     3749.30     2981.12    724.71 o 
   5  21   7     1113.69     1123.22   1609.46 o 
   6  21   7     1366.98      276.14    510.93 o 
   7  21   7     4326.90     4608.88    849.67 o 
   8  21   7     2799.58     2166.43    882.45 o 
   9  21   7     2308.31     2507.90    997.83 o 
  10  21   7     1646.17     2176.02   1016.45 o 
  11  21   7     1773.81      677.69    830.08 o 
   1  23   7      914.23      432.02    492.74 o 
   2  23   7     1868.95     2571.80   1110.78 o 
   3  23   7     1311.75      661.70    578.87 o 
   4  23   7      501.81     1344.44    657.15 o 
   0   0   8    51100.32    48160.64   1912.04 o 
   2   0   8   182777.17   187565.42   5477.13 o 
   4   0   8    49651.65    54659.92   1442.75 o 
   6   0   8    43490.48    42096.23   2090.19 o 
   8   0   8    31023.70    32052.19   1840.06 o 
  10   0   8    40474.28    42537.52   2291.09 o 
  12   0   8     1782.13     1650.11    490.83 o 
  14   0   8    12064.09    12532.61   1294.07 o 
  16   0   8     3987.29     3719.95    769.00 o 
  18   0   8     3103.38     3518.55    793.23 o 
  20   0   8     6585.16     7061.91   1146.90 o 
  22   0   8      482.07      471.07    489.22 o 
  24   0   8     5095.51     5919.40   1194.35 o 
  26   0   8     1300.79      941.44    768.49 o 
   0   2   8    54849.48    55632.27   1548.13 o 
   1   2   8    47687.95    49742.58   1011.58 o 
   2   2   8    20990.78    21865.78    590.90 o 
   3   2   8    17418.77    20600.75    581.66 o 
   4   2   8    21715.81    23198.54    631.54 o 
   5   2   8    14061.95    14099.85    360.56 o 
   6   2   8   110547.55   109922.75   1535.13 o 
   7   2   8    11386.05    10787.65    712.25 o 
   8   2   8    26228.66    26481.43   1187.36 o 
   9   2   8     3693.20     3666.83    642.39 o 
  10   2   8    31045.69    30410.53   1348.08 o 
  11   2   8       86.27       79.95    307.19 o 
  12   2   8     4446.60     3972.39    532.74 o 
  13   2   8     2560.07     2512.57    433.63 o 
  14   2   8     1420.49     1782.83    394.76 o 
  15   2   8     2228.74     2074.42    498.44 o 
  16   2   8      857.07      534.87    391.95 o 
  17   2   8     9415.79    11846.74    978.56 o 
  18   2   8     2558.41     3034.36    556.37 o 
  19   2   8     1136.47     1034.56    410.45 o 
  20   2   8     5186.83     5137.86    713.55 o 
  21   2   8     1989.46     3915.77    651.30 o 
  22   2   8      737.37      514.14    741.71 o 
  23   2   8      226.81      345.21    388.04 o 
  24   2   8       90.52      -95.49    417.08 o 
  25   2   8     3181.25     3753.20    717.83 o 
  26   2   8      630.91     1354.26    543.62 o 
   0   4   8    85872.84    99980.86   2514.18 o 
   1   4   8     8698.16    11893.58    465.55 o 
   2   4   8    27338.30    30822.08    788.87 o 
   3   4   8    56201.04    57495.56   1528.70 o 
   4   4   8    23858.11    24030.79    671.26 o 
   5   4   8     7999.02     8613.57    373.86 o 
   6   4   8    33434.63    36097.59    848.19 o 
   7   4   8     6182.56     5989.88    298.40 o 
   8   4   8    19663.62    19063.06    679.89 o 
   9   4   8     9412.52    11324.67    567.25 o 
  10   4   8    25814.08    25946.29    780.13 o 
  11   4   8    13689.03    16076.22   1762.66 o 
  12   4   8     9627.48    10096.64    417.94 o 
  13   4   8     3123.20     3228.14    507.62 o 
  14   4   8     6611.87     7483.80    731.46 o 
  15   4   8     9337.96     9712.36    868.22 o 
  16   4   8      740.42      769.61    362.21 o 
  17   4   8     8923.08    10471.01    932.84 o 
  18   4   8     1290.16      413.90    679.81 o 
  19   4   8     8345.10     9379.25    937.19 o 
  20   4   8     1080.54      824.02    448.70 o 
  21   4   8     3104.99     5000.18    851.59 o 
  22   4   8      687.35     1136.93    500.17 o 
  23   4   8      922.26      656.24    563.37 o 
  24   4   8      204.96      624.68    459.99 o 
  25   4   8      674.87      532.68    460.26 o 
  26   4   8     1144.46      922.49    661.06 o 
   0   6   8    14441.05    16827.60   1220.12 o 
   1   6   8     4978.55     5141.96    385.77 o 
   2   6   8   108964.27   115246.02   2069.31 o 
   3   6   8     6924.93     7368.64    524.02 o 
   4   6   8     6496.92     6366.14    368.96 o 
   5   6   8    32000.26    34265.99    954.45 o 
   6   6   8    38917.67    39904.91   1004.78 o 
   7   6   8     4998.83     4766.48    736.60 o 
   8   6   8     3653.28     4239.76    298.82 o 
   9   6   8     7892.60     7833.08    788.86 o 
  10   6   8     9219.79     9862.33    860.42 o 
  11   6   8    20524.39    19914.58   1159.25 o 
  12   6   8     1107.48      871.22    202.59 o 
  13   6   8     1001.11      831.92    436.59 o 
  14   6   8     4361.40     4519.80    371.14 o 
  15   6   8     1326.01     1692.52    275.06 o 
  16   6   8     1924.78     2241.05    271.94 o 
  17   6   8     7171.80     7919.80    818.09 o 
  18   6   8     2338.43     3609.00    639.96 o 
  19   6   8     3858.20     5050.84    684.67 o 
  20   6   8     1055.75     1069.04    424.67 o 
  21   6   8     2036.24     2822.51    582.99 o 
  22   6   8      472.07      331.31    396.13 o 
  23   6   8      702.51      913.99    474.63 o 
  24   6   8     2167.79     3636.51    715.06 o 
  25   6   8      107.55      955.02    566.96 o 
   0   8   8     6783.51     6551.43   3391.30 o 
   1   8   8    24939.30    25797.59   1095.26 o 
   2   8   8    29905.96    30561.28   1218.68 o 
   3   8   8      583.42      729.25    256.67 o 
   4   8   8    29026.10    28811.88   1038.20 o 
   5   8   8    21588.07    23341.60    913.75 o 
   6   8   8    32453.63    33918.46    990.83 o 
   7   8   8     3038.53     2164.91    432.76 o 
   8   8   8    48317.57    48211.47   1220.30 o 
   9   8   8     9411.08     9480.26    635.81 o 
  10   8   8     9780.11    10328.03    646.27 o 
  11   8   8     8055.02     7994.25    565.84 o 
  12   8   8    11696.93    11570.60    688.67 o 
  13   8   8    13796.98    14144.70    764.01 o 
  14   8   8     1552.17     1396.22    282.69 o 
  15   8   8     4343.25     4827.44    458.52 o 
  16   8   8     6828.32     6462.76    767.93 o 
  17   8   8     6719.27     6507.86   1141.57 o 
  18   8   8      523.21      476.21    372.93 o 
  19   8   8     3609.91     5056.48   1050.52 o 
  20   8   8      779.27      534.35    512.74 o 
  21   8   8     3793.01     4014.17    709.46 o 
  22   8   8     2627.38     4220.48    760.54 o 
  23   8   8      581.14     1067.34    503.67 o 
  24   8   8      160.64      633.43    778.60 o 
   0  10   8    58223.04    57095.49   2065.69 o 
   1  10   8     8286.46     8383.49   1417.82 o 
   2  10   8    16998.41    20563.00   1137.67 o 
   3  10   8     6901.24     8373.91   2510.02 o 
   4  10   8    21801.31    20826.09   1167.09 o 
   5  10   8     6344.45     6722.96    950.84 o 
   6  10   8    17981.16    17841.46   1057.61 o 
   7  10   8     4088.03     4081.38    549.82 o 
   8  10   8    32231.42    31211.78   1250.17 o 
   9  10   8      561.87      444.08    250.61 o 
  10  10   8     2240.26     1412.88    492.88 o 
  11  10   8    31556.38    31308.37   1542.83 o 
  12  10   8     6608.68     6471.57   1191.31 o 
  13  10   8     2310.86     2539.65    392.30 o 
  14  10   8     2651.83     3048.19    430.38 o 
  15  10   8     1685.91     2198.79    646.34 o 
  16  10   8    10182.40     9544.08    989.36 o 
  17  10   8     2866.83     3788.92    673.01 o 
  18  10   8     1068.03      751.83    994.48 o 
  19  10   8     4628.09     5604.75    805.27 o 
  20  10   8      124.57      463.56    432.91 o 
  21  10   8      703.95      169.93    770.51 o 
  22  10   8     2169.99     1760.86    609.84 o 
  23  10   8      103.47     -451.48    451.48 o 
   0  12   8    12484.71    13115.97   1401.27 o 
   1  12   8     2931.32     2975.40    502.37 o 
   2  12   8    34042.52    36458.08   1712.31 o 
   3  12   8     4013.47     4826.13    621.08 o 
   4  12   8     7666.71     9255.48    816.08 o 
   5  12   8      946.75     1142.38    385.81 o 
   6  12   8      255.18     1076.35    365.21 o 
   7  12   8     3182.65     4336.77    614.01 o 
   8  12   8    12927.69    14580.44   1027.64 o 
   9  12   8     9614.14    10295.13    862.74 o 
  10  12   8     6456.59     5770.93    752.34 o 
  11  12   8     2114.08     1469.91    475.90 o 
  12  12   8     1040.21     1015.07    467.75 o 
  13  12   8     2041.23     2653.54    574.10 o 
  14  12   8     9307.48     8250.82    926.02 o 
  15  12   8     2666.80     3152.24    610.96 o 
  16  12   8      822.90      933.25    476.81 o 
  17  12   8     1110.50     1543.21    559.82 o 
  18  12   8     6095.57     7051.30    895.04 o 
  19  12   8     1528.17     1909.91    590.54 o 
  20  12   8     3006.23     3545.85    723.48 o 
  21  12   8      709.46      596.76    496.58 o 
  22  12   8      618.99     1050.20    568.85 o 
   0  14   8     3119.94     3310.71    842.03 o 
   1  14   8     2033.37     1106.85    366.46 o 
   2  14   8    24341.07    25023.74   1482.88 o 
   3  14   8     8965.30     9399.60    916.28 o 
   4  14   8     6654.70     6543.45    803.13 o 
   5  14   8     2915.15     2464.82    693.43 o 
   6  14   8     4444.14     5684.64    960.99 o 
   7  14   8     1203.41     1714.39    460.74 o 
   8  14   8    23544.12    25993.15   1467.86 o 
   9  14   8      406.98      698.75    427.78 o 
  10  14   8      122.58      420.54    552.77 o 
  11  14   8      948.67     1127.97    727.57 o 
  12  14   8     4392.47     4806.50    830.42 o 
  13  14   8     3285.75     4326.20    701.56 o 
  14  14   8     1487.83      863.36    451.90 o 
  15  14   8      105.86      608.63    891.13 o 
  16  14   8     9820.88    12110.84   1185.83 o 
  17  14   8      232.31      231.49    513.95 o 
  18  14   8        6.90      142.15   1209.77 o 
  19  14   8     1548.77      836.83    938.31 o 
  20  14   8      373.64      623.64    440.98 o 
   0  16   8      103.65      -41.79    557.83 o 
   1  16   8     5623.17     6736.23    832.29 o 
   2  16   8     1352.55     1394.62    432.13 o 
   3  16   8     1548.37     1423.89    496.05 o 
   4  16   8     1684.21     1310.91    410.53 o 
   5  16   8      119.61      340.19    383.38 o 
   6  16   8      285.41      -27.67    379.60 o 
   7  16   8    13458.86    12478.19   1170.30 o 
   8  16   8     7053.97     6664.15    834.37 o 
   9  16   8    15060.45    16832.01   1765.47 o 
  10  16   8     1082.95     1277.64    708.34 o 
  11  16   8      647.09      718.69    707.07 o 
  12  16   8     1822.07     1639.53    769.04 o 
  13  16   8     2849.35     2230.51    589.39 o 
  14  16   8      320.57      591.01    449.87 o 
  15  16   8     1277.53     1827.26    639.99 o 
  16  16   8     1868.04     1909.76    829.30 o 
  17  16   8     5169.36     5029.31    835.11 o 
  18  16   8     1298.33     1534.08    600.72 o 
   0  18   8     6754.08     7394.82   1253.72 o 
   1  18   8     2065.63     2950.32    608.36 o 
   2  18   8     7722.35     7444.23    905.11 o 
   3  18   8     8696.66     8177.08    958.68 o 
   4  18   8     1268.99     1246.76    465.80 o 
   5  18   8     1081.22     1150.35    501.54 o 
   6  18   8     2191.38     2543.91    627.34 o 
   7  18   8      755.04     1317.26    551.79 o 
   8  18   8      756.29      746.38    408.92 o 
   9  18   8     3375.50     4293.25   1115.54 o 
  10  18   8     1237.74     2249.94    978.07 o 
  11  18   8     1350.69     1989.55    806.35 o 
  12  18   8      432.21      867.44    856.31 o 
  13  18   8     4993.40     5500.87   1322.07 o 
  14  18   8      374.69     -519.24   1880.82 o 
  15  18   8      708.92      890.36    642.92 o 
  16  18   8     3059.67     3534.67    802.57 o 
   0  20   8      318.40     1385.19    751.17 o 
   1  20   8      486.22      490.49    467.45 o 
   2  20   8     2583.36     2976.33    679.41 o 
   3  20   8     1039.64      821.67    836.45 o 
   4  20   8     2560.01     3294.28    726.16 o 
   5  20   8     4318.02     4775.54    807.33 o 
   6  20   8     7108.66     6652.01    958.19 o 
   7  20   8     1034.54     2415.66    696.44 o 
   8  20   8     1263.44      727.80    462.24 o 
   9  20   8      309.76      524.51    770.43 o 
  10  20   8       53.67     -689.96    885.70 o 
  11  20   8      765.66     1565.86    860.44 o 
  12  20   8      755.59     1027.70    668.83 o 
   0  22   8     5578.11     6264.67   1401.19 o 
   1  22   8      629.84      940.07    876.93 o 
   2  22   8      707.28     1025.72   1120.97 o 
   3  22   8     1729.52     2013.34    621.61 o 
   4  22   8      588.79      555.40    540.34 o 
   5  22   8      155.79      107.88    489.25 o 
   6  22   8      837.22     2151.65    674.02 o 
   7  22   8     8676.48     8542.48   1115.23 o 
   1   1   9    11011.75    11062.18    412.23 o 
   2   1   9    20886.20    21333.23    595.05 o 
   3   1   9    13056.95    12581.00    642.71 o 
   4   1   9    35037.28    36459.91    806.55 o 
   5   1   9    25374.82    26381.87    628.83 o 
   6   1   9    20777.06    20714.03    423.83 o 
   7   1   9     1913.49     1393.90    618.24 o 
   8   1   9     2931.22     2547.40    397.45 o 
   9   1   9     1645.81     1910.11    360.68 o 
  10   1   9    17480.90    17681.43   1604.95 o 
  11   1   9     1683.00     1847.57    406.29 o 
  12   1   9     2182.19     2285.62    443.19 o 
  13   1   9    27705.42    28485.13   1425.79 o 
  14   1   9    12035.67    13530.16    977.24 o 
  15   1   9      708.21     2050.84    474.33 o 
  16   1   9     5344.08     5471.99    667.10 o 
  17   1   9     3131.13     3319.71    567.05 o 
  18   1   9      213.61      869.68    452.94 o 
  19   1   9     1168.40     1481.37    482.64 o 
  20   1   9      447.50     -111.21    413.89 o 
  21   1   9     1913.10     2970.02    776.07 o 
  22   1   9       30.98     -425.40    425.40 o 
  23   1   9     2488.95     3024.59    592.97 o 
  24   1   9     1381.20     1757.45    553.05 o 
  25   1   9      447.98      -82.35    434.77 o 
   1   3   9    25132.64    25507.54    698.63 o 
   2   3   9     6434.77     7132.77    553.05 o 
   3   3   9      925.27     1223.34    181.62 o 
   4   3   9    15054.25    16200.25    457.06 o 
   5   3   9     2077.37     2797.42    334.01 o 
   6   3   9    18514.85    19913.54    587.16 o 
   7   3   9      921.44     1004.33     96.92 o 
   8   3   9     2785.76     2544.94    399.44 o 
   9   3   9     1525.16     2065.60    438.06 o 
  10   3   9    65586.70    63179.28   2172.96 o 
  11   3   9      776.43     1056.71    340.35 o 
  12   3   9     3132.69     3444.06    522.81 o 
  13   3   9      824.55      640.64    824.79 o 
  14   3   9    24064.70    26184.81   1414.55 o 
  15   3   9     4014.55     4764.01    956.92 o 
  16   3   9     5009.12     5174.31    680.94 o 
  17   3   9     2020.52     1959.96    584.41 o 
  18   3   9     6146.56     7332.38    821.15 o 
  19   3   9     1824.92     3438.75    603.15 o 
  20   3   9     8858.50    10753.11   1311.93 o 
  21   3   9      773.15      819.26    401.90 o 
  22   3   9     1813.54     2728.04    656.08 o 
  23   3   9      799.05      211.08    443.14 o 
  24   3   9     1813.67     2812.36   1040.34 o 
  25   3   9       19.22      341.12    525.50 o 
   1   5   9    25132.51    26506.60    778.64 o 
   2   5   9    13053.24    14889.27    556.13 o 
   3   5   9    24648.22    23478.29    630.26 o 
   4   5   9    34146.28    35928.00    924.48 o 
   5   5   9    22925.39    22522.99    741.79 o 
   6   5   9     3387.21     3910.07    359.86 o 
   7   5   9    31374.30    32472.93    777.92 o 
   8   5   9     3685.26     3802.91    347.56 o 
   9   5   9    41019.69    40011.36   1196.83 o 
  10   5   9     8246.04     8350.05    504.59 o 
  11   5   9     3799.32     4007.20    291.92 o 
  12   5   9     3871.43     4104.26    279.01 o 
  13   5   9    12343.85    12013.66    631.28 o 
  14   5   9     7664.82     8671.87    825.76 o 
  15   5   9     1262.11     1493.28    469.43 o 
  16   5   9     6861.08     7009.64    796.45 o 
  17   5   9     1848.27     1598.44    437.84 o 
  18   5   9      213.36       87.97    377.03 o 
  19   5   9     1031.11      854.54    466.19 o 
  20   5   9       10.30     -255.77    386.78 o 
  21   5   9     4197.58     3579.76    683.96 o 
  22   5   9     1567.32     1513.96    421.03 o 
  23   5   9       57.73      -82.39    693.49 o 
  24   5   9      592.17     1066.04    537.03 o 
  25   5   9      909.75     1269.54    530.46 o 
   1   7   9    20562.60    18751.45    923.54 o 
   2   7   9     5995.00     6323.62    400.70 o 
   3   7   9    17565.28    17727.56    673.36 o 
   4   7   9    29711.69    31668.96    931.95 o 
   5   7   9     4374.55     5377.97    365.54 o 
   6   7   9     5758.82     6218.09    398.83 o 
   7   7   9    26267.93    27923.84    857.95 o 
   8   7   9     7845.19     6961.61    407.19 o 
   9   7   9     2355.90     2629.56    459.38 o 
  10   7   9    16123.25    16574.80    853.65 o 
  11   7   9     1860.60     2383.12    379.87 o 
  12   7   9    22946.35    24441.01    950.73 o 
  13   7   9     8347.85     8776.28    548.00 o 
  14   7   9     7975.80     8510.71    524.71 o 
  15   7   9    10197.75    11531.88   1294.60 o 
  16   7   9     2556.85     2779.63    583.51 o 
  17   7   9     4356.34     4467.49    709.79 o 
  18   7   9     2166.74     2336.48    580.62 o 
  19   7   9      144.82      548.92    710.73 o 
  20   7   9     2211.98     3754.38    689.27 o 
  21   7   9     1407.13     1755.76    940.51 o 
  22   7   9       62.21     -584.88    686.82 o 
  23   7   9     5260.22     6213.36    909.86 o 
  24   7   9      376.18      946.25    532.61 o 
   1   9   9    31047.38    29200.36   1104.93 o 
   2   9   9    10116.42    10571.54    799.39 o 
   3   9   9    14385.99    14377.96    938.75 o 
   4   9   9     4382.06     1747.01    805.85 o 
   5   9   9    18454.06    19780.33    864.48 o 
   6   9   9    13819.49    14249.05    746.09 o 
   7   9   9     7178.02     6711.37    518.33 o 
   8   9   9     1721.84     1404.53    242.00 o 
   9   9   9     3096.25     3975.88    362.60 o 
  10   9   9    14582.98    14428.21    829.83 o 
  11   9   9     6277.88     7022.90    571.55 o 
  12   9   9     1704.16     2327.09    359.46 o 
  13   9   9     3001.91     3352.33    424.02 o 
  14   9   9    10009.50    10964.64   1004.79 o 
  15   9   9     9157.43    10269.69    991.80 o 
  16   9   9     1287.55     1287.54    441.11 o 
  17   9   9      412.56      406.16    449.32 o 
  18   9   9     7815.89     8387.77    970.33 o 
  19   9   9       99.21      -83.40    448.84 o 
  20   9   9     1551.72     1989.95   1108.00 o 
  21   9   9     1026.15     1184.22    499.54 o 
  22   9   9     1543.56     1241.29    692.51 o 
  23   9   9      453.41      181.93    437.25 o 
   1  11   9       86.81     -210.98    288.33 o 
   2  11   9     7869.28     9766.14    825.89 o 
   3  11   9     4271.93     4316.55    564.60 o 
   4  11   9    11143.63    11320.02    717.14 o 
   5  11   9     7653.13     7828.20    747.00 o 
   6  11   9    34970.05    34755.09   2102.52 o 
   7  11   9     2058.63     2087.95    709.88 o 
   8  11   9     2272.36     2173.17    389.64 o 
   9  11   9    12476.68    13446.16   1012.75 o 
  10  11   9     4831.88     4401.59    662.94 o 
  11  11   9     4051.71     5466.82    765.66 o 
  12  11   9    26101.60    25678.76   1524.53 o 
  13  11   9     1524.22     1515.98    636.50 o 
  14  11   9     2435.40     2499.71    579.03 o 
  15  11   9      136.13     -100.20    394.06 o 
  16  11   9      877.17      751.87    441.57 o 
  17  11   9     1802.97     1239.40    529.07 o 
  18  11   9     7006.41     6409.01    882.73 o 
  19  11   9       17.07      -32.13    449.96 o 
  20  11   9      394.83      173.84    808.29 o 
  21  11   9      136.98      231.59    943.65 o 
  22  11   9      660.18      120.46    666.06 o 
   1  13   9     7659.81     7110.91    907.30 o 
   2  13   9      601.44      819.33    389.08 o 
   3  13   9    16421.40    15982.90   1145.14 o 
   4  13   9     5361.84     4956.45    662.55 o 
   5  13   9    19800.94    18219.87   1211.84 o 
   6  13   9      170.72      709.41    368.74 o 
   7  13   9      153.46       91.46    321.50 o 
   8  13   9     7739.39     8101.69    806.31 o 
   9  13   9     6400.61     6788.48    741.90 o 
  10  13   9     1032.62      603.52    447.16 o 
  11  13   9     3728.81     6282.63    799.11 o 
  12  13   9    19720.18    23247.04   1514.16 o 
  13  13   9     7185.24     7487.44    907.48 o 
  14  13   9     2219.24     2343.90    594.75 o 
  15  13   9     3385.91     4457.15    725.88 o 
  16  13   9     2949.50     3750.49    731.62 o 
  17  13   9     1321.93      772.35    506.45 o 
  18  13   9     3512.56     3949.42   1323.18 o 
  19  13   9     1026.70     1638.75    584.11 o 
  20  13   9      628.39     2095.83    600.69 o 
  21  13   9     1101.87      357.61    594.30 o 
   1  15   9      152.47      371.86    338.52 o 
   2  15   9      181.95      418.38    357.22 o 
   3  15   9        7.76      275.05    344.82 o 
   4  15   9      593.83      409.98    353.61 o 
   5  15   9    10674.25    12355.38   1084.07 o 
   6  15   9    15252.79    16136.11   1237.95 o 
   7  15   9     4184.35     5239.80    722.38 o 
   8  15   9     2061.91     2258.95    543.77 o 
   9  15   9     4771.28     6262.31    763.42 o 
  10  15   9     4555.02     5273.13   1125.75 o 
  11  15   9     3009.45     3349.71    686.84 o 
  12  15   9     4281.28     4160.01    767.34 o 
  13  15   9     3262.38     4121.44    733.42 o 
  14  15   9     2917.56     3321.58    735.24 o 
  15  15   9      256.28      414.20   1231.29 o 
  16  15   9     2207.31     2864.63    706.23 o 
  17  15   9     2496.13     3790.46    754.63 o 
  18  15   9     1463.63     1160.68    634.04 o 
  19  15   9       41.26     -427.03    733.46 o 
   1  17   9     1806.83     1799.73    543.94 o 
   2  17   9     2731.39     2216.29    565.27 o 
   3  17   9      886.45     1220.44    511.95 o 
   4  17   9     3482.50     3569.24    664.34 o 
   5  17   9       93.61     -180.24    433.73 o 
   6  17   9     7026.97     5866.79    819.37 o 
   7  17   9     5337.22     4710.95    787.76 o 
   8  17   9      236.89      189.92    493.78 o 
   9  17   9     7488.75     7510.40    962.08 o 
  10  17   9     2461.75     1332.55    901.16 o 
  11  17   9     1015.02     2454.89    915.79 o 
  12  17   9     2191.04     1761.24    613.54 o 
  13  17   9     1573.54     1111.84   1098.04 o 
  14  17   9     1448.47     1103.04    522.85 o 
  15  17   9     5684.21     5701.86    924.48 o 
  16  17   9      399.05     1518.34    616.25 o 
   1  19   9     7951.99     9055.68   1038.76 o 
   2  19   9     3278.20     3027.29    689.61 o 
   3  19   9     3050.81     2906.08    643.67 o 
   4  19   9     1013.49      339.29    707.19 o 
   5  19   9     3521.32     3394.45    695.32 o 
   6  19   9     1293.95     3093.52    698.15 o 
   7  19   9      964.39      690.30    462.19 o 
   8  19   9     1209.14     1197.58    523.15 o 
   9  19   9      971.27     1730.27    880.24 o 
  10  19   9      236.08       75.37    661.50 o 
  11  19   9     4304.58     5426.40   1344.62 o 
  12  19   9     1251.75     1446.92    904.58 o 
  13  19   9     6156.92     4711.39   1896.81 o 
   1  21   9     2171.87     2986.73    711.89 o 
   2  21   9     1614.43     1716.06    696.05 o 
   3  21   9     1443.02     -151.10    518.20 o 
   4  21   9     6443.57     7002.40   1031.38 o 
   5  21   9     1332.09     1576.69    848.86 o 
   6  21   9     1933.88     1765.30    608.01 o 
   7  21   9      817.37      187.56    552.66 o 
   8  21   9      590.90     1607.54    641.94 o 
   0   0  10     3648.83     4245.01    528.58 o 
   2   0  10    26712.68    27339.23   1012.35 o 
   4   0  10     5645.75     6139.60    421.25 o 
   6   0  10   115992.55   119212.05   2732.06 o 
   8   0  10    33354.32    35661.03   2083.69 o 
  10   0  10    47459.08    49159.23   2653.24 o 
  12   0  10     5201.14     5129.56    836.94 o 
  14   0  10     4188.59     3560.30    811.28 o 
  16   0  10    10866.75    11537.73   1406.86 o 
  18   0  10      298.92     -255.74    594.67 o 
  20   0  10     3040.49     1863.47    738.48 o 
  22   0  10     1210.41     2207.57    803.47 o 
  24   0  10      810.49      990.77    723.41 o 
   0   2  10    95091.02    96592.93   2465.11 o 
   1   2  10    12324.33    12975.40    484.51 o 
   2   2  10     3720.22     3955.71    261.55 o 
   3   2  10     8784.91     9107.46    629.95 o 
   4   2  10    16911.62    17399.44    547.13 o 
   5   2  10     1087.55     1258.71    150.12 o 
   6   2  10    24996.74    25452.55    683.00 o 
   7   2  10    10471.44    11008.09    283.95 o 
   8   2  10     2453.34     3290.23    465.97 o 
   9   2  10    12229.80    11575.03   1483.04 o 
  10   2  10    11766.92    10362.94    813.21 o 
  11   2  10    25375.49    27566.71   1392.01 o 
  12   2  10      576.64      178.79    464.87 o 
  13   2  10    18601.63    17538.48   1137.16 o 
  14   2  10      694.18      446.35    357.32 o 
  15   2  10     9537.68    11641.72    981.68 o 
  16   2  10     3148.18     4075.47    640.53 o 
  17   2  10     9033.51    11289.15   1001.52 o 
  18   2  10      593.46     1517.69    528.45 o 
  19   2  10     3445.34     3431.86    633.77 o 
  20   2  10       22.41     -256.54    414.36 o 
  21   2  10     3766.56     5015.11    800.68 o 
  22   2  10      795.03      595.80    457.54 o 
  23   2  10     1600.96     2031.82    582.04 o 
  24   2  10     2866.74     4521.06    782.11 o 
  25   2  10      888.99      354.71    540.85 o 
   0   4  10    66510.52    69883.09   2024.69 o 
   1   4  10    55719.91    57653.93   1254.63 o 
   2   4  10     4054.87     4929.71    322.00 o 
   3   4  10    13272.23    13056.85    513.84 o 
   4   4  10    54937.74    57729.51   1087.81 o 
   5   4  10     9844.16    10660.24    444.16 o 
   6   4  10    22663.38    22156.80    567.59 o 
   7   4  10     5450.30     5916.67    264.09 o 
   8   4  10    13515.80    13743.78    380.33 o 
   9   4  10     2815.64     2988.21    215.80 o 
  10   4  10    12444.24    11227.10    859.62 o 
  11   4  10     5458.89     5315.37    947.49 o 
  12   4  10     1584.86     2640.15    496.70 o 
  13   4  10    12241.75    13850.49   1031.31 o 
  14   4  10     2486.05     2346.75    522.11 o 
  15   4  10     1762.23     1947.11    506.48 o 
  16   4  10      940.73      609.31    878.68 o 
  17   4  10     7584.54     8965.13    906.04 o 
  18   4  10      262.52      575.90   1527.60 o 
  19   4  10     6688.41     8900.85    963.94 o 
  20   4  10      738.31     2188.07    547.51 o 
  21   4  10     3277.37     3642.87    679.68 o 
  22   4  10      299.20      -18.05    489.84 o 
  23   4  10      311.42     -146.72   1077.13 o 
  24   4  10     1543.91     1053.65    495.57 o 
   0   6  10     3011.54     3359.75    430.69 o 
   1   6  10    17807.26    18519.73    683.29 o 
   2   6  10    40238.57    42878.05    979.08 o 
   3   6  10    17513.55    18058.04    590.66 o 
   4   6  10     2523.76     2139.29    215.45 o 
   5   6  10    27661.41    27441.24    843.82 o 
   6   6  10    25266.12    26293.60    817.45 o 
   7   6  10     3923.19     3874.64    307.82 o 
   8   6  10     2753.02     3038.22    292.42 o 
   9   6  10     2317.85     2396.76    309.15 o 
  10   6  10    21949.07    24161.93    900.12 o 
  11   6  10     8464.04     8907.67    501.19 o 
  12   6  10     3511.68     3389.64    375.35 o 
  13   6  10     1360.35     1451.97    358.32 o 
  14   6  10      750.77     1019.44    379.49 o 
  15   6  10     4349.23     4874.92    693.80 o 
  16   6  10      688.14      969.85    476.56 o 
  17   6  10     5340.20     4515.67    703.97 o 
  18   6  10     4614.08     4714.84    743.07 o 
  19   6  10     5620.39     6968.16    903.90 o 
  20   6  10     1257.50      910.43    453.50 o 
  21   6  10     2888.80     3008.85   1528.85 o 
  22   6  10      284.73     1029.21    527.71 o 
  23   6  10      905.34      798.63    522.60 o 
  24   6  10      275.34      784.32    521.07 o 
   0   8  10     6351.09     6180.15    854.09 o 
   1   8  10     2861.00     2046.05    359.23 o 
   2   8  10    48689.45    50557.94   1510.82 o 
   3   8  10    13241.13    15608.87    767.80 o 
   4   8  10     5564.67     5641.61    596.52 o 
   5   8  10     2703.21     2568.13    393.03 o 
   6   8  10      946.79      926.01    213.48 o 
   7   8  10    34974.70    37796.16   1094.17 o 
   8   8  10    16404.62    18020.52    733.47 o 
   9   8  10     1754.60     1616.81    243.83 o 
  10   8  10     2412.43     2541.75    340.81 o 
  11   8  10     7590.80     7952.99    574.02 o 
  12   8  10     2182.81     2443.50    438.10 o 
  13   8  10     2657.67     3013.59    610.29 o 
  14   8  10     5309.27     4939.05    717.89 o 
  15   8  10     6606.85     7927.39    985.88 o 
  16   8  10      350.74      317.98    465.04 o 
  17   8  10     2799.23     3067.30    613.00 o 
  18   8  10      420.63       20.65    618.38 o 
  19   8  10      308.16      629.04    423.76 o 
  20   8  10      785.16      344.41    712.32 o 
  21   8  10     1022.38     1341.74    548.11 o 
  22   8  10     1730.07     3178.41    749.66 o 
  23   8  10      691.05     1386.74    834.98 o 
   0  10  10    29437.81    30171.54   2038.16 o 
   1  10  10    26871.36    28873.01   1426.80 o 
   2  10  10     4028.27     4186.24    554.73 o 
   3  10  10     2089.38     1921.29    417.15 o 
   4  10  10    26420.27    27567.27   1387.62 o 
   5  10  10     2173.72     2402.32    374.54 o 
   6  10  10    19355.53    18995.96    942.28 o 
   7  10  10     5961.63     7046.55    578.77 o 
   8  10  10     9195.98    10020.97    582.41 o 
   9  10  10     9358.47     7611.34    692.28 o 
  10  10  10     5161.94     6952.48    794.80 o 
  11  10  10     2349.53     2670.81    534.99 o 
  12  10  10      288.92      328.70   1178.91 o 
  13  10  10      638.91      476.21    354.58 o 
  14  10  10     2013.52     2037.07    561.24 o 
  15  10  10     4167.87     3393.40   1072.28 o 
  16  10  10     2202.45     3353.12   1008.29 o 
  17  10  10     3260.22     3603.15    880.39 o 
  18  10  10     1211.55      786.59    513.18 o 
  19  10  10     2951.68     4055.40    781.70 o 
  20  10  10       72.38     -494.31    494.31 o 
  21  10  10      981.14     1168.81    603.37 o 
  22  10  10     2492.52     3487.23    691.09 o 
   0  12  10     4687.16     5530.05    995.10 o 
   1  12  10     8710.35    10481.26    903.64 o 
   2  12  10    14676.41    16330.22   1137.33 o 
   3  12  10     5760.42     5322.50   1352.39 o 
   4  12  10     3213.55     4240.61    617.59 o 
   5  12  10     1674.00     1441.13    396.50 o 
   6  12  10      104.80       74.38    612.63 o 
   7  12  10     4152.53     4431.68    511.85 o 
   8  12  10    16252.30    16568.60   1330.23 o 
   9  12  10     4634.90     4138.87    626.88 o 
  10  12  10     5379.20     4884.01    713.36 o 
  11  12  10     9579.52     9406.08    964.56 o 
  12  12  10     1253.54     1592.28    479.27 o 
  13  12  10      228.27      276.24    812.75 o 
  14  12  10     5245.31     6272.62   1162.15 o 
  15  12  10     1250.36     1978.51    583.55 o 
  16  12  10     2565.48     2884.58    650.10 o 
  17  12  10      185.61      547.78    413.99 o 
  18  12  10      559.48      764.54    487.36 o 
  19  12  10     2251.59     2070.04    588.39 o 
  20  12  10     2598.98     3357.82    758.26 o 
   0  14  10     7456.23     7444.92   1250.88 o 
   1  14  10     1942.45     1801.11    508.84 o 
   2  14  10    27208.43    27307.65   2209.11 o 
   3  14  10     6351.42     7377.28   1455.44 o 
   4  14  10     1392.06     2100.97    544.50 o 
   5  14  10     5002.13     4451.96   1158.77 o 
   6  14  10     1352.78     1384.58    452.19 o 
   7  14  10     1021.63     1055.50    429.74 o 
   8  14  10     9013.88     8882.07    906.33 o 
   9  14  10     2383.94     2665.13    467.51 o 
  10  14  10      568.40     1251.98    483.72 o 
  11  14  10     3582.43     4499.94    720.74 o 
  12  14  10     3114.34     3388.87    652.96 o 
  13  14  10     2405.54     2064.61    610.98 o 
  14  14  10     2730.91     3065.11    698.48 o 
  15  14  10     1533.78     1240.31    516.91 o 
  16  14  10     1076.61      707.54    763.92 o 
  17  14  10     1124.59     1258.02    598.51 o 
  18  14  10     1534.39     1642.87    607.23 o 
  19  14  10     1461.72      569.60    536.12 o 
   0  16  10     7704.91     8597.62   1373.19 o 
   1  16  10     4855.01     4054.85    710.18 o 
   2  16  10      946.01      629.54    414.93 o 
   3  16  10     5175.24     3827.66    703.78 o 
   4  16  10     4177.51     4962.75   1018.81 o 
   5  16  10     2390.04     2366.19    557.39 o 
   6  16  10     1002.20     1848.64    555.14 o 
   7  16  10     3377.95     4036.73    726.36 o 
   8  16  10     7489.72     9762.10   1658.38 o 
   9  16  10     3980.81     3293.81    637.17 o 
  10  16  10      111.50     -141.08    538.92 o 
  11  16  10     2727.11     2567.85    648.39 o 
  12  16  10      105.18     -462.20    490.24 o 
  13  16  10     1087.23      351.61   1241.75 o 
  14  16  10      184.71       -8.44    450.04 o 
  15  16  10     4644.27     5888.26   1547.88 o 
  16  16  10      856.84     1039.26    824.60 o 
  17  16  10      179.81      289.58    848.16 o 
   0  18  10     3853.26     2747.17    900.91 o 
   1  18  10     1333.35      638.54    481.71 o 
   2  18  10     4266.49     4382.88    729.18 o 
   3  18  10     4938.98     6697.87    910.69 o 
   4  18  10     2636.75     3819.64    720.25 o 
   5  18  10      693.00      703.31    462.98 o 
   6  18  10      160.25      292.20    639.62 o 
   7  18  10     2237.11     1171.43    521.78 o 
   8  18  10     1745.65     1945.90    582.01 o 
   9  18  10     2733.42     3049.77    711.72 o 
  10  18  10      317.05     1238.59    871.34 o 
  11  18  10     5132.92     5051.09    930.21 o 
  12  18  10     1578.29     3015.64   1537.75 o 
  13  18  10     4641.14     4556.74    857.25 o 
  14  18  10       80.06      566.70   1159.57 o 
   0  20  10        6.18      458.37    602.08 o 
   1  20  10      159.80     -263.43    436.95 o 
   2  20  10     4063.03     3738.20    757.64 o 
   3  20  10     3507.78     2891.15    669.68 o 
   4  20  10     2130.60     2539.45    653.12 o 
   5  20  10      829.39     1675.57    919.75 o 
   6  20  10     2159.79     2015.52    615.00 o 
   7  20  10      903.89     2496.79    706.68 o 
   8  20  10     1871.39     1178.92    569.72 o 
   9  20  10     1761.22     1791.79    863.26 o 
   1   1  11    11930.79    11488.49    470.97 o 
   2   1  11    15959.90    16370.81    564.71 o 
   3   1  11    59831.27    62186.65   1270.14 o 
   4   1  11    71974.79    74946.34   1438.47 o 
   5   1  11    13996.34    13663.07    473.64 o 
   6   1  11      494.58      485.82     94.24 o 
   7   1  11    22956.34    25722.63   1248.88 o 
   8   1  11    18074.31    18113.67   1065.54 o 
   9   1  11     4561.47     4476.98    554.62 o 
  10   1  11    16333.32    17435.35   1095.88 o 
  11   1  11      816.09      759.90    360.53 o 
  12   1  11      928.79      805.61    362.99 o 
  13   1  11     9767.92     9460.04    855.38 o 
  14   1  11     1247.84     1143.31    423.93 o 
  15   1  11     3110.88     3052.27    543.63 o 
  16   1  11     2266.65     2466.92    544.82 o 
  17   1  11      847.05      899.00    516.85 o 
  18   1  11       31.29      269.51    394.68 o 
  19   1  11      799.74      913.60    928.86 o 
  20   1  11    14189.41    16826.48   1316.44 o 
  21   1  11     2137.25     3065.82    667.05 o 
  22   1  11      105.57      384.88    400.12 o 
  23   1  11      144.14      -24.94    549.10 o 
  24   1  11      546.68     1557.23    622.95 o 
   1   3  11    45932.63    47805.09   1115.27 o 
   2   3  11    12359.71    13719.30    538.84 o 
   3   3  11    11590.62    11284.00    480.94 o 
   4   3  11     6317.85     6191.60    631.86 o 
   5   3  11      904.22     1030.99    160.36 o 
   6   3  11     1994.37     1931.89    166.43 o 
   7   3  11     7059.82     7414.05    275.80 o 
   8   3  11    12250.64    11287.91    395.98 o 
   9   3  11     5161.18     6369.29    704.50 o 
  10   3  11    20587.36    20898.68   1232.18 o 
  11   3  11     1582.18     2720.10    483.63 o 
  12   3  11     1202.68      701.74    498.54 o 
  13   3  11     1589.39     1022.00    381.69 o 
  14   3  11    13661.73    13592.07   1079.50 o 
  15   3  11     4068.33     4716.65    681.93 o 
  16   3  11     4870.05     3532.52   1142.80 o 
  17   3  11      880.20      933.74    465.90 o 
  18   3  11     2656.95     3531.56    678.30 o 
  19   3  11      878.48     1877.19    487.90 o 
  20   3  11      311.09      -74.94    602.91 o 
  21   3  11     1138.87      711.72    948.71 o 
  22   3  11      171.26      640.90    485.23 o 
  23   3  11      944.32     1239.61    520.88 o 
  24   3  11      907.42     1116.15   1456.40 o 
   1   5  11     9440.20     9840.07    483.77 o 
   2   5  11     4376.49     4265.43    322.89 o 
   3   5  11    36124.94    37351.09    884.67 o 
   4   5  11     2786.90     3275.98    247.51 o 
   5   5  11     9422.67     9778.40    406.46 o 
   6   5  11    13369.57    15052.96    505.55 o 
   7   5  11    45193.32    49782.83    937.56 o 
   8   5  11     3019.69     4162.13    282.19 o 
   9   5  11    18865.57    18012.45    555.62 o 
  10   5  11     7049.63     7757.91    549.97 o 
  11   5  11     5399.46     6379.11    715.65 o 
  12   5  11     1136.31      996.13    399.19 o 
  13   5  11     4961.26     5139.41    680.83 o 
  14   5  11      734.90      335.07    861.39 o 
  15   5  11      330.28      669.47    367.78 o 
  16   5  11      226.35      508.95    583.50 o 
  17   5  11     1314.06     1362.38    454.26 o 
  18   5  11     4588.52     5178.57    755.90 o 
  19   5  11      318.94      822.86    609.00 o 
  20   5  11     3770.61     5586.53    816.95 o 
  21   5  11      191.75      124.17    481.70 o 
  22   5  11     2143.88     2807.36    623.18 o 
  23   5  11      597.77      949.66    601.47 o 
   1   7  11     6535.20     6989.35    437.64 o 
   2   7  11      731.91      980.22    186.16 o 
   3   7  11    15807.04    17474.35    663.96 o 
   4   7  11    12684.72    13719.50    545.72 o 
   5   7  11    28596.26    31840.54    856.88 o 
   6   7  11    18287.86    19861.92    726.47 o 
   7   7  11     1705.88     1788.10    290.03 o 
   8   7  11     8631.15     9350.53    594.85 o 
   9   7  11      185.00      451.27    180.42 o 
  10   7  11     1037.42      969.51    287.73 o 
  11   7  11     3537.11     3758.53    374.10 o 
  12   7  11     2989.40     3084.95    539.41 o 
  13   7  11     4038.52     6402.08   2279.55 o 
  14   7  11     1284.69     1460.90    871.64 o 
  15   7  11      881.36     1812.30    990.09 o 
  16   7  11      709.06     1721.48    546.60 o 
  17   7  11     1569.89     1422.66   1028.62 o 
  18   7  11      425.72      460.61    746.39 o 
  19   7  11     1101.80      915.11    512.47 o 
  20   7  11     2920.99     2985.45   1125.29 o 
  21   7  11     5223.76     7281.50    977.72 o 
  22   7  11      229.15     -114.81   1202.59 o 
   1   9  11    14067.80    14556.56    780.08 o 
   2   9  11     1049.33     1137.95    486.86 o 
   3   9  11     3613.94     4050.53    433.12 o 
   4   9  11    13147.66    13913.17    792.27 o 
   5   9  11     2841.25     3205.81    408.93 o 
   6   9  11     2252.71     1995.75    291.64 o 
   7   9  11     2608.96     3842.98    432.69 o 
   8   9  11      778.63      553.73    397.04 o 
   9   9  11     2559.24     2449.54    315.66 o 
  10   9  11     1964.76     1836.08    340.84 o 
  11   9  11     6156.36     6356.10    764.64 o 
  12   9  11     8626.33     8910.18    914.26 o 
  13   9  11     4637.86     4720.24    754.71 o 
  14   9  11     2887.35     4335.34    944.91 o 
  15   9  11     6971.07     7664.32    927.03 o 
  16   9  11     2283.08     1960.50    579.88 o 
  17   9  11     2181.92     2323.03    604.09 o 
  18   9  11     3479.84     5014.68    845.06 o 
  19   9  11      644.19      907.45    536.13 o 
  20   9  11     1281.34     1088.47    514.34 o 
  21   9  11       62.27     -655.88    894.78 o 
  22   9  11      146.31     -310.02    458.85 o 
   1  11  11     2877.63     2734.38    719.43 o 
   2  11  11     7998.45     8144.66    782.58 o 
   3  11  11    14243.94    15732.79   1073.49 o 
   4  11  11     1253.66     1278.61    316.86 o 
   5  11  11     8109.77     8323.66    696.00 o 
   6  11  11    17412.26    18530.21    984.90 o 
   7  11  11     5048.94     6079.04    574.18 o 
   8  11  11     3079.63     2779.60    624.13 o 
   9  11  11      938.74      572.79    285.08 o 
  10  11  11     5457.08     6307.37    600.42 o 
  11  11  11      960.29      617.63    407.99 o 
  12  11  11     1546.36     2141.37    533.79 o 
  13  11  11     3061.10     2621.28    653.75 o 
  14  11  11     3864.37     4161.85    697.73 o 
  15  11  11      767.94     1159.88    487.14 o 
  16  11  11     1264.43      635.91    434.72 o 
  17  11  11      118.49      151.05    419.68 o 
  18  11  11     4488.30     5690.79    884.32 o 
  19  11  11      423.54     1221.43    549.23 o 
  20  11  11      435.33     1077.20    599.95 o 
   1  13  11      823.83      674.84    763.22 o 
   2  13  11     2019.20     2219.54    524.25 o 
   3  13  11     2733.38     3273.75    564.82 o 
   4  13  11     4745.83     4602.50    651.83 o 
   5  13  11    10026.83    10951.41    954.97 o 
   6  13  11      465.94      568.62    308.21 o 
   7  13  11     1743.06     1651.08    353.18 o 
   8  13  11    13590.03    15384.80    962.19 o 
   9  13  11     1158.65     1343.31    385.71 o 
  10  13  11     4776.66     5065.21    594.52 o 
  11  13  11     7323.23     7562.71   1174.80 o 
  12  13  11    14276.85    14789.54   1275.18 o 
  13  13  11     1449.03     1755.24    517.83 o 
  14  13  11     1564.53     3213.59    935.76 o 
  15  13  11     3882.35     3631.11    689.57 o 
  16  13  11     1016.84     1037.22    540.97 o 
  17  13  11      538.10      352.98    460.77 o 
  18  13  11     1169.94      413.16    461.37 o 
  19  13  11      641.53      897.90    549.41 o 
   1  15  11     2866.79     2524.19    596.10 o 
   2  15  11      384.24       37.51    788.53 o 
   3  15  11     6699.76     6232.05    808.46 o 
   4  15  11     3644.19     3377.06    627.68 o 
   5  15  11     6036.59     4874.66    756.95 o 
   6  15  11      905.80     1021.14    525.42 o 
   7  15  11    16722.15    18802.88   1461.73 o 
   8  15  11      725.55      348.03    324.25 o 
   9  15  11     2825.20     2643.29    490.09 o 
  10  15  11      410.31     -252.84    416.82 o 
  11  15  11     3445.18     3907.09    760.67 o 
  12  15  11     6170.36     7731.29    981.42 o 
  13  15  11     1329.39     1912.18    628.47 o 
  14  15  11     2673.35     2439.92    668.73 o 
  15  15  11      313.72     -251.12    493.05 o 
  16  15  11      616.54     1449.24    741.91 o 
  17  15  11     1755.11     1551.85    594.53 o 
   1  17  11     3109.55     2371.44    599.67 o 
   2  17  11     3741.49     3335.55    792.03 o 
   3  17  11      804.42      947.89    487.70 o 
   4  17  11      278.56     -162.85    430.96 o 
   5  17  11      371.83       23.25   1420.54 o 
   6  17  11     7860.74     6425.37    857.36 o 
   7  17  11     1436.30     1759.16    561.56 o 
   8  17  11     2429.58     1769.97    595.17 o 
   9  17  11     2397.46     3187.84    628.33 o 
  10  17  11     3020.52     2190.05    685.81 o 
  11  17  11      176.21     -322.65   1098.29 o 
  12  17  11     2917.02     2775.29   1025.72 o 
  13  17  11     3354.60     2146.05    942.08 o 
  14  17  11      598.04      687.28    895.08 o 
   1  19  11    11312.83    10746.30   1148.16 o 
   2  19  11      902.71      310.89    492.89 o 
   3  19  11      108.21     -451.14    660.35 o 
   4  19  11     1225.75      848.33    561.29 o 
   5  19  11     4826.32     4128.39    763.77 o 
   6  19  11      856.53      538.96    735.54 o 
   7  19  11      212.69      -23.35    464.56 o 
   8  19  11      958.35      500.48    477.69 o 
   9  19  11      522.09     1057.60    603.92 o 
  10  19  11     1307.68     1403.74    932.31 o 
   1  21  11     1419.03     1155.19    606.55 o 
   2  21  11     1747.75     1932.78    610.99 o 
   0   0  12    10334.60    10610.59    933.76 o 
   2   0  12    23426.73    23442.12   1005.02 o 
   4   0  12     1320.17     1393.23    365.91 o 
   6   0  12   111483.43   115923.65   2810.25 o 
   8   0  12     6017.72     6077.14    925.99 o 
  10   0  12    38705.31    40482.36   2502.10 o 
  12   0  12     6311.98     6580.20   1085.78 o 
  14   0  12     1316.90     1325.93    610.95 o 
  16   0  12      180.90      170.63    522.15 o 
  18   0  12      742.55     1760.44    748.55 o 
  20   0  12     1565.63      698.69    706.48 o 
  22   0  12     1069.06     1346.33    830.22 o 
   0   2  12    28100.07    27584.84   1145.99 o 
   1   2  12     4309.18     4412.17    276.41 o 
   2   2  12      166.22      222.38    144.87 o 
   3   2  12     6759.57     7195.62    388.66 o 
   4   2  12     9235.80     9622.49    442.65 o 
   5   2  12     1030.56      936.43    160.65 o 
   6   2  12     1813.74     2052.86    161.08 o 
   7   2  12     4127.16     5037.75    267.12 o 
   8   2  12    11742.05    12735.60    925.43 o 
   9   2  12     3235.97     2997.88    493.29 o 
  10   2  12     1437.56     1844.79    421.90 o 
  11   2  12    14323.69    13667.90   1039.57 o 
  12   2  12     1985.30     2334.11    485.56 o 
  13   2  12     9365.07    10371.37    931.02 o 
  14   2  12     4630.01     4667.81    736.71 o 
  15   2  12     1895.27     2488.83    553.25 o 
  16   2  12     8337.40    10136.50    967.95 o 
  17   2  12     3647.47     5184.53    765.07 o 
  18   2  12     4465.50     5657.16    831.34 o 
  19   2  12      545.38      579.14    550.28 o 
  20   2  12     1222.50     1642.65    545.31 o 
  21   2  12     1275.97     2101.55    623.57 o 
  22   2  12      295.04      349.20    656.50 o 
  23   2  12      586.30     1439.49    984.82 o 
   0   4  12    72301.66    72600.18   2186.64 o 
   1   4  12    21361.02    22634.94    928.89 o 
   2   4  12     4508.06     5253.42    357.43 o 
   3   4  12     2063.43     2133.45    251.72 o 
   4   4  12    58084.40    58872.39   1085.92 o 
   5   4  12     5591.03     6589.75    333.14 o 
   6   4  12      872.65     1251.97    160.51 o 
   7   4  12     5963.02     6354.87    295.73 o 
   8   4  12     2454.72     2394.90    189.12 o 
   9   4  12    10773.66    11577.63    926.95 o 
  10   4  12     2313.88     2871.65    526.42 o 
  11   4  12      460.22      769.56    403.38 o 
  12   4  12     2840.83     1807.14    486.99 o 
  13   4  12       16.50     -334.77    375.42 o 
  14   4  12     4976.67     5848.22    769.34 o 
  15   4  12     1266.59     2250.33    680.35 o 
  16   4  12     6693.78     8763.33   1275.02 o 
  17   4  12    13281.06    16227.87   1286.73 o 
  18   4  12     1769.43     1421.15    452.04 o 
  19   4  12     1588.84     1388.25    572.35 o 
  20   4  12      956.83     1173.86    476.79 o 
  21   4  12     1302.82     2071.55    626.74 o 
  22   4  12      761.52      904.95    526.07 o 
  23   4  12      298.87       70.51    624.36 o 
   0   6  12     4339.06     5297.30    550.34 o 
   1   6  12    12079.76    11888.78    566.06 o 
   2   6  12     9883.38     9981.96    512.98 o 
   3   6  12     7962.72     8903.58    472.67 o 
   4   6  12      287.95      323.76    144.29 o 
   5   6  12     8937.88     9616.87    442.68 o 
   6   6  12    20172.50    19983.48    638.74 o 
   7   6  12     1800.16     2107.59    215.26 o 
   8   6  12     3317.16     3621.20    258.13 o 
   9   6  12       19.14      203.92    113.21 o 
  10   6  12    15170.56    15953.51    541.44 o 
  11   6  12     7303.99     6141.50    346.72 o 
  12   6  12      649.32     1198.19    417.56 o 
  13   6  12     1617.06     1922.88    483.01 o 
  14   6  12     2349.32     2659.88    592.54 o 
  15   6  12     2019.39     2743.09    614.96 o 
  16   6  12      192.30      -45.59    430.62 o 
  17   6  12     3139.25     3101.08    673.98 o 
  18   6  12      557.35      675.93    476.70 o 
  19   6  12     5176.12     6791.56    920.10 o 
  20   6  12     2000.93     3228.19    694.10 o 
  21   6  12     1751.34     2405.83    624.14 o 
  22   6  12      188.82      325.33    931.99 o 
   0   8  12     8230.88     7553.82    762.26 o 
   1   8  12      102.65      334.80    197.01 o 
   2   8  12    16841.91    19776.50    893.48 o 
   3   8  12    12995.49    14860.22    793.45 o 
   4   8  12     1390.21     1755.36    291.12 o 
   5   8  12     1545.55      974.77    402.99 o 
   6   8  12     2542.70     2617.54    331.23 o 
   7   8  12     3625.40     3689.03    318.39 o 
   8   8  12     2594.12     2360.61    279.86 o 
   9   8  12     3889.62     3683.95    333.26 o 
  10   8  12      272.19      690.28    233.89 o 
  11   8  12    16476.99    17318.35    821.77 o 
  12   8  12     3308.04     3430.99    632.69 o 
  13   8  12     2812.91     4792.28    728.74 o 
  14   8  12     2431.04     1684.07    529.58 o 
  15   8  12     2060.06     2903.84    625.99 o 
  16   8  12     3098.94     4251.93    987.60 o 
  17   8  12      356.02     -216.90    439.57 o 
  18   8  12     3154.64     2565.68    659.95 o 
  19   8  12      690.19      679.02    529.28 o 
  20   8  12     1443.97     2153.41    644.91 o 
  21   8  12       61.67       20.24    459.74 o 
   0  10  12    33162.59    38213.52   1708.29 o 
   1  10  12    10276.70    12138.99    667.14 o 
   2  10  12     8224.31    10082.67    707.60 o 
   3  10  12      308.51      516.17    336.31 o 
   4  10  12    31393.77    34067.23   1342.39 o 
   5  10  12     3186.37     3529.66    465.96 o 
   6  10  12     4630.71     5298.32    532.73 o 
   7  10  12     3142.26     2714.74    414.16 o 
   8  10  12    28610.89    28419.49   1213.05 o 
   9  10  12     4740.69     5022.16    535.89 o 
  10  10  12     2229.52     2729.74    428.55 o 
  11  10  12      130.50      719.88   1041.45 o 
  12  10  12      917.85     1261.61    472.46 o 
  13  10  12     1129.35     1497.09    729.85 o 
  14  10  12     1067.79      346.78    424.70 o 
  15  10  12     2170.13     1758.57    569.06 o 
  16  10  12       88.66     1036.85    510.78 o 
  17  10  12     3706.17     3767.55    903.86 o 
  18  10  12      877.18      951.33   1666.01 o 
  19  10  12     1215.75      842.42    517.78 o 
  20  10  12     1101.50     1388.38    629.74 o 
   0  12  12     9286.48     9173.22   1295.83 o 
   1  12  12     1199.85     1599.38    448.03 o 
   2  12  12     3657.08     3323.55    538.95 o 
   3  12  12     4105.67     4112.22    526.82 o 
   4  12  12     3936.76     4046.11    530.02 o 
   5  12  12      136.76      544.64    320.98 o 
   6  12  12      991.32      558.43    324.78 o 
   7  12  12     1637.15     1847.64    391.28 o 
   8  12  12     9173.86     9918.63    764.29 o 
   9  12  12      643.50      127.58    429.21 o 
  10  12  12      584.43      744.29    313.23 o 
  11  12  12     1990.99     1626.41    908.24 o 
  12  12  12     1918.27     1357.98    513.20 o 
  13  12  12     2151.45     2121.72    565.81 o 
  14  12  12      729.12     1524.19    523.21 o 
  15  12  12      809.22     1049.96    477.19 o 
  16  12  12     1941.21     2257.76    670.93 o 
  17  12  12      808.15      381.29    536.99 o 
  18  12  12     1010.58     1137.24    755.90 o 
   0  14  12    11474.04    10520.52   1433.74 o 
   1  14  12     2924.55     3801.58    668.26 o 
   2  14  12    19317.49    18239.88   1352.65 o 
   3  14  12     1281.71      718.72    490.18 o 
   4  14  12     2296.30     2194.66    513.55 o 
   5  14  12     1351.72     1440.42    422.63 o 
   6  14  12     3010.64     2867.03    455.02 o 
   7  14  12     2797.36     2733.23    469.06 o 
   8  14  12      249.29      350.59    315.47 o 
   9  14  12      374.15      -60.99    287.49 o 
  10  14  12     1540.87     1632.83    501.52 o 
  11  14  12     2928.19     2921.93    657.02 o 
  12  14  12     2086.40     1357.72    568.92 o 
  13  14  12       17.84      853.95    535.38 o 
  14  14  12     1081.33     1374.08    797.25 o 
  15  14  12     1382.84     1914.04    631.38 o 
  16  14  12      229.57      401.02    532.84 o 
  17  14  12     1891.31     2725.27    932.97 o 
   0  16  12    17033.75    21037.23   2097.53 o 
   1  16  12     2576.21     3985.94    700.85 o 
   2  16  12     1606.09     1210.14    475.16 o 
   3  16  12    13624.81    13340.27   1197.35 o 
   4  16  12     7132.89     8058.43   1352.07 o 
   5  16  12      781.02      589.10    671.86 o 
   6  16  12      264.53      109.16    409.19 o 
   7  16  12     2081.32     1991.43    509.02 o 
   8  16  12     4625.11     5107.50    637.74 o 
   9  16  12      366.97      250.15    436.72 o 
  10  16  12     1865.62     1304.75    556.48 o 
  11  16  12     1121.29      359.70    502.53 o 
  12  16  12       59.69     1018.43    561.42 o 
  13  16  12     1082.57     1274.26    566.07 o 
  14  16  12     1166.55     1639.44    569.56 o 
   0  18  12      463.16      231.68    658.03 o 
   1  18  12      729.92      980.88    486.74 o 
   2  18  12     3784.55     4091.44   1093.95 o 
   3  18  12     2960.24     2799.39   1024.58 o 
   4  18  12     1825.18     1862.61    646.20 o 
   5  18  12     2117.73     2566.92    656.82 o 
   6  18  12     1673.53     2422.49    639.53 o 
   7  18  12      553.29     1474.45    555.25 o 
   8  18  12     1785.92     3354.36    606.38 o 
   9  18  12     1098.77      566.29    440.77 o 
  10  18  12     1563.41     1432.44    654.34 o 
   0  20  12      283.70     -380.46    737.88 o 
   1  20  12       87.42      610.68    559.77 o 
   2  20  12     2693.54     1902.77    785.96 o 
   3  20  12     2980.74     1494.78    616.65 o 
   4  20  12      804.81     1836.33    655.46 o 
   1   1  13     7867.13     8094.25    546.74 o 
   2   1  13     2863.18     3242.19    401.53 o 
   3   1  13    12288.58    12482.89    531.65 o 
   4   1  13     6172.42     6572.91    374.00 o 
   5   1  13     4698.66     5524.40    332.86 o 
   6   1  13    16695.20    17929.24    578.18 o 
   7   1  13     4006.96     3645.10    234.30 o 
   8   1  13    32460.20    34596.38   1616.09 o 
   9   1  13     5932.67     6568.64    700.22 o 
  10   1  13     6778.07     5955.78    694.71 o 
  11   1  13     4546.91     5722.55    694.88 o 
  12   1  13     1893.86     1575.88    468.57 o 
  13   1  13     6647.62     6802.42    885.28 o 
  14   1  13     1843.83     1178.07    466.30 o 
  15   1  13     4995.72     5549.24    862.50 o 
  16   1  13    13314.68    14654.31   1201.02 o 
  17   1  13      626.71     1177.76    481.61 o 
  18   1  13     1614.41     1768.57    588.45 o 
  19   1  13       39.06       -0.86    799.49 o 
  20   1  13     7167.28    10160.02   1419.73 o 
  21   1  13      217.80      -10.09    905.24 o 
  22   1  13      741.50      321.43    960.36 o 
   1   3  13    10508.15    12240.62    555.26 o 
   2   3  13    15925.90    16677.55    643.30 o 
   3   3  13     7779.87     8301.17    448.53 o 
   4   3  13      652.56      463.45    151.59 o 
   5   3  13     1653.70     1805.13    191.38 o 
   6   3  13      847.30      578.21    209.77 o 
   7   3  13      179.48      238.30     94.93 o 
   8   3  13     2257.29     1781.94    277.03 o 
   9   3  13      863.98      803.56    375.76 o 
  10   3  13    16724.70    20707.13   1712.27 o 
  11   3  13       52.25      169.73    793.02 o 
  12   3  13     4271.38     4498.75    659.68 o 
  13   3  13     2174.65     3029.55    598.17 o 
  14   3  13    25522.68    29206.74   2348.01 o 
  15   3  13     4131.32     4046.40    685.46 o 
  16   3  13      136.74     -494.99    494.99 o 
  17   3  13      696.35      704.57    476.80 o 
  18   3  13      899.21     1973.66    643.08 o 
  19   3  13      679.27      447.76    467.75 o 
  20   3  13      211.94       60.94    407.24 o 
  21   3  13     1043.19     1028.38    966.78 o 
  22   3  13      462.90      870.09    520.91 o 
   1   5  13       18.03     -157.75    177.41 o 
   2   5  13    11225.74    10455.89    634.86 o 
   3   5  13    12805.82    12386.33    620.66 o 
   4   5  13     8398.29     8766.89    423.70 o 
   5   5  13     6578.55     8024.92    446.20 o 
   6   5  13      968.84      803.23    176.42 o 
   7   5  13    24405.36    24410.44    671.30 o 
   8   5  13     1890.92     2387.36    315.98 o 
   9   5  13    16989.27    18010.81    517.39 o 
  10   5  13    16242.70    18159.37   1237.74 o 
  11   5  13     9502.64     9395.26    913.58 o 
  12   5  13     1354.34      877.06    566.67 o 
  13   5  13      546.26      696.13    407.87 o 
  14   5  13     9931.95    10391.75   1359.50 o 
  15   5  13     3646.30     2836.40    590.82 o 
  16   5  13     2459.42     1286.08    886.31 o 
  17   5  13      190.86     -378.49    788.68 o 
  18   5  13      911.35      937.90    474.06 o 
  19   5  13      135.09      486.44    777.73 o 
  20   5  13     1475.09     1471.05    705.91 o 
  21   5  13      517.48      389.94    557.87 o 
   1   7  13     8364.50     8961.26    494.70 o 
   2   7  13     1135.99     1542.79    287.08 o 
   3   7  13    20431.72    19852.39    954.62 o 
   4   7  13      676.76      789.85    206.21 o 
   5   7  13     1648.88      988.75    278.54 o 
   6   7  13      385.88      676.15    169.00 o 
   7   7  13     4099.70     4277.83    312.90 o 
   8   7  13    19531.20    19516.19   1055.06 o 
   9   7  13     2133.67     1994.99    245.18 o 
  10   7  13     8141.03     9396.70    677.60 o 
  11   7  13     1169.51     1629.98    538.75 o 
  12   7  13     8140.17     7563.78    890.32 o 
  13   7  13     6887.49     7412.14    915.25 o 
  14   7  13     3287.11     3464.47    648.77 o 
  15   7  13    10218.34    12074.91   1140.99 o 
  16   7  13     7493.87     7153.20    919.35 o 
  17   7  13      225.74      739.37    517.48 o 
  18   7  13       94.35      -87.09    418.96 o 
  19   7  13       96.92       96.45   1004.09 o 
  20   7  13     1917.66     1380.82    577.16 o 
   1   9  13     8547.85     9797.47    591.34 o 
   2   9  13     6008.67     6169.36    550.06 o 
   3   9  13    15048.05    16246.74    755.19 o 
   4   9  13     7074.27     6706.23    501.72 o 
   5   9  13     4682.85     5403.11    457.14 o 
   6   9  13     1960.07     2130.68    307.21 o 
   7   9  13      212.46      219.56    200.85 o 
   8   9  13     2755.45     2257.76    460.58 o 
   9   9  13      276.66      465.38    201.90 o 
  10   9  13     1121.71      826.62    278.81 o 
  11   9  13      359.95      614.25    433.31 o 
  12   9  13     4020.87     5051.77    783.18 o 
  13   9  13     4132.85     4913.99    780.98 o 
  14   9  13     3146.41     3943.42    716.09 o 
  15   9  13     5934.26     4713.52    824.45 o 
  16   9  13      956.37      886.44    515.83 o 
  17   9  13     1087.15     1688.40    669.06 o 
  18   9  13     3092.67     4247.86   1003.99 o 
  19   9  13      179.39      132.84    982.28 o 
   1  11  13      224.59      342.94    262.80 o 
   2  11  13     5174.24     5800.98    502.02 o 
   3  11  13     2024.60     2448.24    405.64 o 
   4  11  13    16173.15    15607.57   1212.56 o 
   5  11  13      129.76      241.37    286.36 o 
   6  11  13    10699.42    11109.90    787.23 o 
   7  11  13     8036.83     8600.90    707.86 o 
   8  11  13     2399.13     2035.56    410.54 o 
   9  11  13     3330.28     3024.01    422.27 o 
  10  11  13     1466.07     1339.91    329.68 o 
  11  11  13      159.47      752.93    457.47 o 
  12  11  13     2002.35     1979.33    578.71 o 
  13  11  13     3438.14     4120.08    823.39 o 
  14  11  13     1715.66     1917.18    570.32 o 
  15  11  13     1018.50     2290.57    718.13 o 
  16  11  13      841.08      759.95    780.16 o 
  17  11  13      989.22     2230.22    605.94 o 
  18  11  13     5719.64     6310.37    986.63 o 
   1  13  13     7813.07     7730.33    717.30 o 
   2  13  13     4652.49     4431.35    560.45 o 
   3  13  13     1956.31     2259.40    447.82 o 
   4  13  13     1677.25     1829.45    436.98 o 
   5  13  13     6232.90     7433.57    701.51 o 
   6  13  13     4811.52     5155.20    608.47 o 
   7  13  13     1180.57     1514.83    442.72 o 
   8  13  13     2813.57     3081.53    490.60 o 
   9  13  13      146.74      610.64    322.15 o 
  10  13  13     4072.42     4066.72    728.48 o 
  11  13  13     2335.82     2783.47    648.61 o 
  12  13  13     4184.52     4219.46    776.37 o 
  13  13  13     3385.56     3818.01   1155.34 o 
  14  13  13     1435.05     1847.96    605.41 o 
  15  13  13      692.61      663.23    551.94 o 
  16  13  13      419.78      547.13    635.78 o 
   1  15  13     1863.37      940.48    431.12 o 
   2  15  13     1090.07      654.02    425.07 o 
   3  15  13     1560.80     1513.28    800.62 o 
   4  15  13     1876.53     1550.18    418.09 o 
   5  15  13     2632.06     1947.83    546.25 o 
   6  15  13     2273.87     1709.43    407.63 o 
   7  15  13     3796.62     4054.85    591.28 o 
   8  15  13     1874.11     1619.02    434.89 o 
   9  15  13     5033.57     5401.72    781.97 o 
  10  15  13      315.05      641.67   1043.25 o 
  11  15  13     1043.77     2149.85    658.32 o 
  12  15  13     4407.09     4351.20    798.61 o 
  13  15  13      107.38      464.53    506.46 o 
  14  15  13      424.46      976.60    574.57 o 
   1  17  13     2378.86     2935.60    769.84 o 
   2  17  13      664.40      118.71    419.11 o 
   3  17  13      990.06      -16.30    444.43 o 
   4  17  13     2070.88      987.73    542.86 o 
   5  17  13     1990.66     1561.21    657.22 o 
   6  17  13      764.02     1085.54    459.94 o 
   7  17  13      483.40      261.96    464.40 o 
   8  17  13      178.79      956.44    569.54 o 
   9  17  13     1029.50     1873.16    664.28 o 
  10  17  13      792.02     2811.77   1097.72 o 
   1  19  13     3008.40     3914.79    769.50 o 
   2  19  13      450.49      567.51    504.68 o 
   3  19  13     1759.06     1823.35    644.63 o 
   4  19  13     1806.05     3553.77    762.17 o 
   0   0  14    10086.37    10152.74   1000.64 o 
   2   0  14    11992.03    13128.10    811.19 o 
   4   0  14     3364.88     3872.61    428.17 o 
   6   0  14    35182.55    35457.83   2466.34 o 
   8   0  14     3648.97     4807.72    863.75 o 
  10   0  14    10776.69     9363.59   1241.18 o 
  12   0  14     1300.43     1421.34    570.25 o 
  14   0  14     1865.69     1838.49    726.75 o 
  16   0  14     1359.72      845.90    665.69 o 
  18   0  14      971.54     1012.49    781.09 o 
  20   0  14     1885.47     2317.62   1030.49 o 
   0   2  14    13127.92    13448.56    831.36 o 
   1   2  14     1940.71     2374.51    267.80 o 
   2   2  14     7297.94     7781.55    439.22 o 
   3   2  14     3742.63     3806.73    322.23 o 
   4   2  14     6737.34     7312.35    425.61 o 
   5   2  14     4629.73     5005.66    361.42 o 
   6   2  14    10972.35    11789.06    421.79 o 
   7   2  14     8988.68     7963.49    527.28 o 
   8   2  14     1798.40     1789.63    653.92 o 
   9   2  14      822.40      793.33    391.02 o 
  10   2  14     5016.01     5079.70    685.15 o 
  11   2  14     2329.87     2817.04    830.21 o 
  12   2  14     2681.72     2757.43    582.51 o 
  13   2  14     4952.14     6316.97   1116.66 o 
  14   2  14     4132.49     3937.49    641.50 o 
  15   2  14      397.64      418.37    674.88 o 
  16   2  14     2058.46     2737.04    673.92 o 
  17   2  14     1200.90     1159.06    509.50 o 
  18   2  14     1507.32     1798.80    554.09 o 
  19   2  14      352.90     1555.83    844.26 o 
  20   2  14     2201.42     1384.33    569.89 o 
  21   2  14     1086.89     1636.69    626.74 o 
   0   4  14    16373.73    17360.11    997.42 o 
   1   4  14     9859.53    10658.69    549.50 o 
   2   4  14     8056.06     8609.46    490.61 o 
   3   4  14     1487.49     1744.41    257.94 o 
   4   4  14     9870.33     9729.98    449.50 o 
   5   4  14     9894.61    11708.15    444.69 o 
   6   4  14     4607.13     5134.53    305.62 o 
   7   4  14     4939.80     4976.73    321.24 o 
   8   4  14    10637.92     9718.74    459.79 o 
   9   4  14     2214.38     4020.90    641.16 o 
  10   4  14      338.45      382.21    503.56 o 
  11   4  14     5025.96     5361.09    739.19 o 
  12   4  14     2115.91     3697.66    976.96 o 
  13   4  14     1997.25     2618.39    591.39 o 
  14   4  14      645.93     1100.66    830.83 o 
  15   4  14     1056.14     1893.49    880.51 o 
  16   4  14     2897.20     3598.70    702.47 o 
  17   4  14     6276.49     7854.90    935.31 o 
  18   4  14     2081.47     2106.31   1082.77 o 
  19   4  14     2730.46     3859.78    784.09 o 
  20   4  14      538.30       24.02    494.20 o 
   0   6  14      569.63      537.77    415.89 o 
   1   6  14      743.28      616.75    206.98 o 
   2   6  14    26119.96    29493.46    980.18 o 
   3   6  14     8092.45     8658.83    526.83 o 
   4   6  14     4536.36     5281.03    402.50 o 
   5   6  14      199.36      144.85    138.72 o 
   6   6  14    17832.73    19918.70    755.27 o 
   7   6  14     2644.92     3027.19    300.45 o 
   8   6  14     1146.03     1213.44    206.62 o 
   9   6  14     1093.54     2111.81    649.64 o 
  10   6  14    18603.19    17929.96   1275.65 o 
  11   6  14     2774.97     3561.21    666.81 o 
  12   6  14     2580.73     2070.71   1161.29 o 
  13   6  14     1412.34      995.68    445.24 o 
  14   6  14     1203.08      821.75    455.79 o 
  15   6  14       96.47      118.78   1017.75 o 
  16   6  14      215.69     -241.99    418.82 o 
  17   6  14     1784.16     2920.26    672.96 o 
  18   6  14       46.64      214.04    451.24 o 
  19   6  14     3730.61     4234.19    781.65 o 
  20   6  14       59.25     -585.88    585.88 o 
   0   8  14     3475.30     3499.28    590.41 o 
   1   8  14     6130.39     7481.88    515.16 o 
   2   8  14      962.29      860.22    234.24 o 
   3   8  14       29.05       17.07    219.48 o 
   4   8  14     1811.82     2274.07    321.26 o 
   5   8  14     7826.82     8434.71    572.53 o 
   6   8  14     8731.58    10232.21    579.48 o 
   7   8  14     2947.97     3248.33    344.92 o 
   8   8  14     1921.68     2327.42    289.64 o 
   9   8  14     2161.61     1511.30    583.83 o 
  10   8  14     1905.52     1630.23    532.45 o 
  11   8  14    23566.33    24763.43   1590.50 o 
  12   8  14      649.08      747.75    469.47 o 
  13   8  14     4688.67     4502.48    703.87 o 
  14   8  14      492.35      285.99    691.42 o 
  15   8  14     2843.89     3253.32    726.80 o 
  16   8  14     2223.18     2026.70    645.89 o 
  17   8  14     1312.08     2061.88   1318.71 o 
  18   8  14      884.76      957.34    637.94 o 
  19   8  14      440.56      825.81    595.66 o 
   0  10  14     7640.23     7176.12    755.98 o 
   1  10  14     2299.06     1966.19    333.95 o 
   2  10  14      598.03      862.04    262.81 o 
   3  10  14     2672.03     2386.61    411.07 o 
   4  10  14    14939.99    15186.86    768.45 o 
   5  10  14     2037.67     2740.90    364.76 o 
   6  10  14     8563.72     9558.52    622.47 o 
   7  10  14      895.53     1581.56    332.90 o 
   8  10  14    22830.32    24305.37    972.00 o 
   9  10  14     1848.30     2772.74    618.86 o 
  10  10  14     4636.01     5028.86   1439.15 o 
  11  10  14     5715.17     6697.20    899.57 o 
  12  10  14     1921.00     1747.61    884.64 o 
  13  10  14        5.69      493.47    445.31 o 
  14  10  14     1561.92     1442.38    968.23 o 
  15  10  14      790.86      738.64    436.09 o 
  16  10  14      183.51      527.44    487.77 o 
  17  10  14      322.61      415.69    774.70 o 
   0  12  14     1338.46     1582.03    504.97 o 
   1  12  14     2127.64     1827.30    350.70 o 
   2  12  14     6524.08     6223.14    553.45 o 
   3  12  14      227.08      320.65    283.89 o 
   4  12  14     1863.94     2518.32    393.41 o 
   5  12  14      203.38      -36.83    318.14 o 
   6  12  14      294.64      142.32    265.25 o 
   7  12  14     3239.69     3290.69    541.75 o 
   8  12  14     8482.36     8777.13    750.75 o 
   9  12  14      350.74      266.89    465.34 o 
  10  12  14     3681.45     4403.93    814.23 o 
  11  12  14      447.34      731.88    465.31 o 
  12  12  14     1238.50     1114.33    536.96 o 
  13  12  14     1182.78      975.27    586.55 o 
  14  12  14     3074.04     4000.06    812.60 o 
  15  12  14     1708.13     3001.96    751.72 o 
  16  12  14     1411.09     1467.73    576.17 o 
   0  14  14    13804.26    14406.89   1215.64 o 
   1  14  14     1845.67     2243.99    438.31 o 
   2  14  14     5055.91     5901.45    672.18 o 
   3  14  14     1165.64     1454.63    499.22 o 
   4  14  14     1815.44     1696.48    431.32 o 
   5  14  14      165.80      180.93    330.13 o 
   6  14  14     1904.81     2336.93    465.28 o 
   7  14  14     2898.07     2778.93    510.42 o 
   8  14  14     1236.44     1322.40    547.90 o 
   9  14  14     4033.31     5287.08    857.42 o 
  10  14  14      274.21      658.10    725.80 o 
  11  14  14      554.85      -65.83    472.52 o 
  12  14  14      841.79     2251.13    659.89 o 
  13  14  14     1856.27     1704.29   1348.78 o 
   0  16  14      950.87      892.85    701.70 o 
   1  16  14     1359.23     1543.77    515.66 o 
   2  16  14     2064.02     1403.29    430.89 o 
   3  16  14     1756.57     1600.02    560.58 o 
   4  16  14     2582.25     2314.74    480.77 o 
   5  16  14     2608.00     1389.70    491.36 o 
   6  16  14      447.88      513.44    476.44 o 
   7  16  14     1203.04      993.68   1172.75 o 
   8  16  14     2971.07     2422.34    634.35 o 
   9  16  14     1734.84     2773.19    767.73 o 
  10  16  14       12.39     -539.47    539.47 o 
   0  18  14     1438.79      838.74    733.39 o 
   1  18  14      290.64     -160.25    491.65 o 
   2  18  14      321.31      795.32    871.89 o 
   3  18  14     1845.44     1061.07    437.50 o 
   4  18  14      116.29     -456.83    456.83 o 
   1   1  15    12043.80    13184.39    601.16 o 
   2   1  15     3530.30     3901.83    338.93 o 
   3   1  15     3001.86     3270.80    318.92 o 
   4   1  15     1294.46     1207.38    225.46 o 
   5   1  15     6033.53     6388.34    397.28 o 
   6   1  15    11204.94    11319.95    496.74 o 
   7   1  15     3294.06     3728.50    320.53 o 
   8   1  15      536.56      382.15    344.32 o 
   9   1  15     4578.27     4031.67    647.86 o 
  10   1  15     8942.37     9770.55    934.12 o 
  11   1  15     4023.78     2835.56   1064.62 o 
  12   1  15      334.54      383.17    423.78 o 
  13   1  15     3184.35     3715.35    901.10 o 
  14   1  15     1918.56     3116.11    618.53 o 
  15   1  15     3132.33     3604.19    666.69 o 
  16   1  15     3414.28     4331.93    792.29 o 
  17   1  15     2259.28     2521.11    631.86 o 
  18   1  15     3472.80     3527.78    733.30 o 
  19   1  15      314.94     1372.17    610.41 o 
  20   1  15     2869.17     4695.13   1000.94 o 
   1   3  15     4100.65     4569.69    374.76 o 
   2   3  15       88.75      185.32    205.25 o 
   3   3  15     2336.97     2903.79    276.64 o 
   4   3  15     5310.46     5538.52    396.80 o 
   5   3  15      892.36     1051.32    218.36 o 
   6   3  15     6766.11     6923.58    404.98 o 
   7   3  15     1513.65     1661.95    254.35 o 
   8   3  15     4180.55     4848.16    687.78 o 
   9   3  15      848.57      601.89    398.04 o 
  10   3  15    15517.78    16047.12   1209.10 o 
  11   3  15      961.57     1721.86    657.55 o 
  12   3  15     5039.36     5133.11    775.76 o 
  13   3  15     4297.62     4735.96    749.96 o 
  14   3  15     4482.12     5888.36    835.52 o 
  15   3  15     5622.84     6227.10   1449.02 o 
  16   3  15       80.25     -127.31    428.17 o 
  17   3  15     1382.07     1236.76    558.96 o 
  18   3  15     2420.30     3027.19    665.37 o 
  19   3  15      256.20      965.24    568.05 o 
   1   5  15     2441.24     2749.71    331.51 o 
   2   5  15     1689.79     1685.52    317.24 o 
   3   5  15     7507.36     7329.87    476.08 o 
   4   5  15     4328.22     4817.80    399.21 o 
   5   5  15    24253.78    25702.31    875.64 o 
   6   5  15     3485.32     4926.58    380.07 o 
   7   5  15    17685.87    19342.65    701.23 o 
   8   5  15     3551.40     5074.38    724.90 o 
   9   5  15    12669.15    11630.83   1055.63 o 
  10   5  15     1051.78     1601.35    500.56 o 
  11   5  15     5264.16     5847.24   1184.30 o 
  12   5  15      784.21      553.97    369.22 o 
  13   5  15     1143.77     1394.75    425.49 o 
  14   5  15     1070.61      975.11    415.12 o 
  15   5  15      643.10     1405.98    434.49 o 
  16   5  15      372.56      680.32    387.71 o 
  17   5  15      117.25      164.23    381.85 o 
  18   5  15       93.32      589.97    390.08 o 
  19   5  15      268.61     1206.46    604.28 o 
   1   7  15     5419.28     6377.43    478.95 o 
   2   7  15      578.14      556.69    232.35 o 
   3   7  15     1268.21     1226.65    269.49 o 
   4   7  15      294.92        7.66    237.54 o 
   5   7  15     1387.23     1552.26    276.53 o 
   6   7  15     3785.86     2914.87    331.64 o 
   7   7  15     4592.82     4476.70    444.89 o 
   8   7  15     9070.53     8687.76    912.27 o 
   9   7  15     1065.04     1063.42    450.40 o 
  10   7  15     2072.70     2281.76    541.32 o 
  11   7  15     1183.58     1287.40    534.52 o 
  12   7  15     9606.98    11728.38   1108.93 o 
  13   7  15       80.27      -15.96    449.64 o 
  14   7  15      998.87      584.89    417.30 o 
  15   7  15     2511.81     3277.73    729.91 o 
  16   7  15     4100.12     5475.37    974.47 o 
  17   7  15      107.00     -450.92    929.62 o 
  18   7  15      228.90      289.84    541.56 o 
   1   9  15    10778.43    12010.20    849.94 o 
   2   9  15     7100.70     7279.86    546.01 o 
   3   9  15    16546.94    16938.08    809.71 o 
   4   9  15     2007.89     2654.31    385.68 o 
   5   9  15     3672.23     3403.78    398.59 o 
   6   9  15     5902.73     6024.57    488.66 o 
   7   9  15      409.75      573.18    389.36 o 
   8   9  15     2452.51     2840.97    629.55 o 
   9   9  15      647.19      486.57    564.03 o 
  10   9  15      407.24      592.79    475.10 o 
  11   9  15      948.24      646.98    477.20 o 
  12   9  15      169.61      268.19    436.27 o 
  13   9  15     1982.05     2279.02    646.28 o 
  14   9  15      470.90      712.69    489.27 o 
  15   9  15     2347.59     3236.48    774.79 o 
  16   9  15      265.70     -398.30    508.63 o 
  17   9  15      415.95      136.77    974.60 o 
   1  11  15      801.17     1319.46    344.58 o 
   2  11  15     5837.16     6756.97    566.41 o 
   3  11  15     3272.99     3714.27    471.83 o 
   4  11  15     9227.80     9342.15    641.78 o 
   5  11  15     4354.23     4821.23    475.72 o 
   6  11  15      323.32      384.21    247.42 o 
   7  11  15     2306.59     1821.72    628.85 o 
   8  11  15      564.46      116.08    440.13 o 
   9  11  15     2794.78     3158.42    991.82 o 
  10  11  15     3314.25     3197.68    691.02 o 
  11  11  15     2024.98     3000.32    659.81 o 
  12  11  15     1229.97     1500.48    579.65 o 
  13  11  15      331.18      434.21    525.53 o 
  14  11  15     1643.58     1998.51    667.02 o 
  15  11  15      471.70       90.26    458.46 o 
   1  13  15     3508.97     3598.31    486.77 o 
   2  13  15     4029.44     3914.01    538.24 o 
   3  13  15     3245.14     2989.08    433.91 o 
   4  13  15     5026.13     6428.74    585.07 o 
   5  13  15      229.63      371.62    398.05 o 
   6  13  15      866.00      563.52    375.98 o 
   7  13  15      477.71      478.27    986.26 o 
   8  13  15      545.56      687.05    875.78 o 
   9  13  15     1364.67     1684.36    613.73 o 
  10  13  15      973.46      117.84    447.08 o 
  11  13  15      148.44      375.18    455.97 o 
  12  13  15     4171.54     5181.83   1042.57 o 
  13  13  15     2315.63     1835.68    855.59 o 
   1  15  15     1133.73     1426.83    402.83 o 
   2  15  15     6906.56     6200.22    627.47 o 
   3  15  15      706.24      533.93    328.43 o 
   4  15  15     1012.03      613.19    351.77 o 
   5  15  15      972.02     1375.34    400.15 o 
   6  15  15     1339.63     1366.39    586.00 o 
   7  15  15     3256.48     3461.09   1154.86 o 
   8  15  15      858.55      895.15    851.43 o 
   9  15  15     4081.38     4191.76    832.12 o 
  10  15  15      548.34     -183.28    917.73 o 
   1  17  15     4474.11     4679.65    593.94 o 
   2  17  15        7.93      136.94    331.34 o 
   3  17  15      372.12      475.38    606.56 o 
   4  17  15     1188.33     1509.68    519.13 o 
   0   0  16    25348.47    24650.22   1772.32 o 
   2   0  16    14466.30    13829.10   1001.41 o 
   4   0  16     4038.69     5484.96    569.40 o 
   6   0  16    20286.30    20092.34   1780.44 o 
   8   0  16    11851.56    13144.61   1533.95 o 
  10   0  16     7700.04     8887.01   1348.16 o 
  12   0  16     1482.71     1517.31    633.27 o 
  14   0  16     2644.20     4163.17   1046.21 o 
  16   0  16     4154.28     4014.24   1046.16 o 
  18   0  16      689.37      938.38    657.24 o 
   0   2  16     9510.38     9977.54    789.32 o 
   1   2  16     3663.22     2941.13    455.08 o 
   2   2  16     7065.22     7635.72    480.68 o 
   3   2  16      356.84      650.50    220.03 o 
   4   2  16     4117.87     4197.35    348.16 o 
   5   2  16      833.29      880.07    260.10 o 
   6   2  16     7695.79     8588.60    876.16 o 
   7   2  16      855.71      723.94    359.90 o 
   8   2  16      156.61      651.99    413.11 o 
   9   2  16     6233.99     5403.35    748.00 o 
  10   2  16      719.34      441.14    668.28 o 
  11   2  16      920.69      376.54    388.81 o 
  12   2  16      213.08      766.28    721.54 o 
  13   2  16     3037.82     3047.32    637.90 o 
  14   2  16     2043.41     3074.27    671.29 o 
  15   2  16     3202.53     3924.31    711.16 o 
  16   2  16     1549.85     3096.78   1254.48 o 
  17   2  16       64.98     -309.54    562.51 o 
  18   2  16      570.10      911.21   1012.97 o 
   0   4  16    19986.51    22058.02   2856.35 o 
   1   4  16      852.53      591.02    378.91 o 
   2   4  16     5387.89     4907.16    419.61 o 
   3   4  16     2745.10     2815.40    310.99 o 
   4   4  16     3643.12     4457.66    376.84 o 
   5   4  16     4923.01     4957.24    391.67 o 
   6   4  16     4609.96     4550.75    686.57 o 
   7   4  16      104.27       87.52    376.69 o 
   8   4  16     3507.45     4162.28    533.30 o 
   9   4  16      801.77      183.23    380.91 o 
  10   4  16      553.70      302.74    776.59 o 
  11   4  16     4465.63     4693.60    757.24 o 
  12   4  16     2603.65     2996.91    746.13 o 
  13   4  16      527.28     1285.01    490.18 o 
  14   4  16      127.83      541.87    454.08 o 
  15   4  16     1192.04     1492.97    554.38 o 
  16   4  16     2719.65     1969.54    568.54 o 
  17   4  16      545.06      419.94    500.60 o 
   0   6  16     1953.04     2062.54    537.00 o 
   1   6  16     1724.26     2534.46    412.93 o 
   2   6  16    15569.44    17050.41    783.04 o 
   3   6  16     5455.13     5497.60    477.09 o 
   4   6  16     1305.42     1430.59    276.31 o 
   5   6  16     4192.75     4653.53    409.94 o 
   6   6  16     2180.79     1157.52    473.67 o 
   7   6  16     1132.65      507.67    430.50 o 
   8   6  16      879.48      534.37    599.28 o 
   9   6  16     2600.60     1936.86    562.16 o 
  10   6  16      317.29      982.46    472.36 o 
  11   6  16     1184.59     1310.72    565.93 o 
  12   6  16     1330.31      621.47    923.05 o 
  13   6  16      205.99     1259.79    528.83 o 
  14   6  16     2398.32     3166.98    697.77 o 
  15   6  16      123.52      376.91    590.90 o 
  16   6  16      281.52      361.68    499.30 o 
  17   6  16     2728.35     4058.32   2175.85 o 
   0   8  16     5149.87     5839.27    823.36 o 
   1   8  16     6264.06     5940.79    490.09 o 
   2   8  16     7491.31     7883.42    573.41 o 
   3   8  16      109.24     -166.17    299.96 o 
   4   8  16     2916.22     3796.00    410.74 o 
   5   8  16     3280.39     2849.46    353.77 o 
   6   8  16     1427.78     2307.45    585.58 o 
   7   8  16      324.49       -2.19    439.78 o 
   8   8  16     3156.99     2109.23    992.94 o 
   9   8  16     5975.26     5305.97    769.28 o 
  10   8  16       38.20     -524.29    524.29 o 
  11   8  16     3885.60     4287.92    728.34 o 
  12   8  16     1131.08     1952.17    795.05 o 
  13   8  16     1719.54     1363.09    534.00 o 
  14   8  16     1413.70     1810.41    697.51 o 
  15   8  16     1452.71     1613.79    787.50 o 
  16   8  16      630.05     1280.50    603.89 o 
   0  10  16     2699.49     3792.70    908.29 o 
   1  10  16      923.90      656.14    277.21 o 
   2  10  16     1091.01      978.38    304.06 o 
   3  10  16      127.19      392.09    306.41 o 
   4  10  16     7702.68     9924.43    659.90 o 
   5  10  16      161.48      576.66    568.27 o 
   6  10  16     3202.13     1751.97    498.61 o 
   7  10  16      140.99      432.24   1177.62 o 
   8  10  16    11656.17    15688.74   1294.19 o 
   9  10  16     2002.58     1025.03    449.60 o 
  10  10  16      678.92     1094.46    664.77 o 
  11  10  16     1183.49     1118.80    548.79 o 
  12  10  16     1685.14     2176.50    629.17 o 
  13  10  16      214.46      213.43    455.94 o 
  14  10  16     1104.51      605.57    450.94 o 
   0  12  16     1322.68     1822.03    742.10 o 
   1  12  16       40.81      -87.41    280.87 o 
   2  12  16     5691.08     6024.81    549.07 o 
   3  12  16      478.22      675.46    326.53 o 
   4  12  16     5657.58     6281.52    575.81 o 
   5  12  16      264.72      495.87    457.30 o 
   6  12  16     1414.88     2173.68    658.17 o 
   7  12  16     1923.44      877.44    633.01 o 
   8  12  16     1693.16     1938.31   1048.16 o 
   9  12  16       57.99      158.01    519.77 o 
  10  12  16      657.65      786.83    530.99 o 
  11  12  16     1011.65      119.04    476.85 o 
  12  12  16      738.42      804.66    564.16 o 
   0  14  16     7174.19     7699.53    965.81 o 
   1  14  16     5032.50     5550.93    594.75 o 
   2  14  16     5965.86     6009.33    594.68 o 
   3  14  16     3478.73     5182.90    583.77 o 
   4  14  16     3666.24     4153.32    776.39 o 
   5  14  16      522.56     1157.22    554.01 o 
   6  14  16     1450.23     2077.86    623.94 o 
   7  14  16      246.98      550.47    740.75 o 
   8  14  16     1137.25      634.98    536.07 o 
   9  14  16      160.72     -491.42    491.42 o 
   0  16  16     3953.79     4098.54    801.32 o 
   1  16  16      819.12     1361.07    568.98 o 
   1   1  17     8240.88     8623.63    532.27 o 
   2   1  17     5219.08     4955.10    415.42 o 
   3   1  17     6014.87     6967.96    477.01 o 
   4   1  17    10193.03    11234.71    949.23 o 
   5   1  17     6291.50     6321.01    744.59 o 
   6   1  17     5645.74     4922.22    699.57 o 
   7   1  17     1577.70     3249.23    645.65 o 
   8   1  17     2429.48     4329.05   1343.16 o 
   9   1  17      638.57      875.34    445.95 o 
  10   1  17     4562.24     6123.46    811.55 o 
  11   1  17     2530.52     2766.15    657.68 o 
  12   1  17       58.39     -486.01    486.01 o 
  13   1  17      572.95      842.40    812.21 o 
  14   1  17     1828.59     2550.82    633.86 o 
  15   1  17     2213.58     2192.54    738.67 o 
  16   1  17     2554.05     3350.33    724.44 o 
   1   3  17    11370.51    11836.37    631.64 o 
   2   3  17     7552.54     7588.08    509.80 o 
   3   3  17     6333.38     6730.59    504.76 o 
   4   3  17     3556.59     3449.68    578.98 o 
   5   3  17     1000.86      952.51    441.59 o 
   6   3  17     1649.64     1012.95    419.45 o 
   7   3  17      805.29     1021.11    448.72 o 
   8   3  17     3448.59     3996.67    970.24 o 
   9   3  17      423.00      803.91    768.72 o 
  10   3  17     4932.93     4588.28    741.59 o 
  11   3  17       14.26     1445.85    600.29 o 
  12   3  17    13026.73    14506.88   1278.82 o 
  13   3  17     2402.42     2197.22    634.83 o 
  14   3  17      349.10      761.23    476.83 o 
  15   3  17      916.96      933.97    493.86 o 
  16   3  17     1650.67     2074.15    645.93 o 
   1   5  17     2044.06     1834.21    289.41 o 
   2   5  17     1071.46     1156.01    269.46 o 
   3   5  17      881.46     1225.64    264.83 o 
   4   5  17     1420.61     1565.43    453.28 o 
   5   5  17    12534.75    12421.08   1120.56 o 
   6   5  17     2041.45     2398.78    592.31 o 
   7   5  17     5900.42     8355.05    921.23 o 
   8   5  17     1422.08     1162.55    773.86 o 
   9   5  17     4113.42     5588.41   1345.49 o 
  10   5  17     1680.82     1467.53    566.93 o 
  11   5  17     3217.81     4038.38    717.89 o 
  12   5  17     1105.92     1269.38    549.75 o 
  13   5  17      243.74      191.32    909.63 o 
  14   5  17     1737.32     1018.04   1430.57 o 
  15   5  17     1385.50     1682.58    620.28 o 
   1   7  17     1531.33     1555.31    357.62 o 
   2   7  17      625.69      580.94    265.31 o 
   3   7  17      878.55      754.87    262.59 o 
   4   7  17      120.70      265.33    353.96 o 
   5   7  17     1363.75     1699.60    545.45 o 
   6   7  17     1195.60     1350.46    503.30 o 
   7   7  17     2630.71     1365.25    499.45 o 
   8   7  17      341.73     2718.95    677.84 o 
   9   7  17     3102.25     3279.39    702.81 o 
  10   7  17     2329.42     3335.29    697.37 o 
  11   7  17      401.93       20.10    654.47 o 
  12   7  17      606.71      448.36    689.64 o 
  13   7  17     1404.62     2749.58   1237.01 o 
  14   7  17      461.30        6.10    510.89 o 
   1   9  17     3470.89     4085.04    448.46 o 
   2   9  17     4369.09     4217.54    562.10 o 
   3   9  17     1020.64      872.72    291.00 o 
   4   9  17      841.22      116.55    794.34 o 
   5   9  17      564.86      449.79    423.82 o 
   6   9  17     3724.09     3822.84    665.60 o 
   7   9  17     2187.38     1119.12    499.48 o 
   8   9  17     2830.55     2224.75    575.46 o 
   9   9  17      294.26      540.50    449.25 o 
  10   9  17      668.87      582.03    445.46 o 
  11   9  17      194.11      -63.77    495.42 o 
  12   9  17     4470.92     5196.41    882.76 o 
  13   9  17     2933.91     3529.74    789.47 o 
   1  11  17     2399.19     2652.20    553.38 o 
   2  11  17     3343.54     2898.67    479.79 o 
   3  11  17     1110.34     2307.84    704.85 o 
   4  11  17     1821.95      861.25    468.49 o 
   5  11  17     3979.12     3481.39    695.40 o 
   6  11  17     2692.06     2158.40    582.89 o 
   7  11  17      184.45     -227.56    420.46 o 
   8  11  17      502.55      215.19    859.15 o 
   9  11  17      173.07     -293.96    536.82 o 
  10  11  17      666.29      126.67    703.91 o 
  11  11  17      728.89      -27.91    687.57 o 
   1  13  17      631.49     1093.84    344.24 o 
   2  13  17      425.40      266.50    475.67 o 
   3  13  17      982.28      254.52    435.43 o 
   4  13  17     2165.23     1401.05    533.15 o 
   5  13  17      159.66       51.14    456.73 o 
   6  13  17     3156.69     2918.15    705.48 o 
   7  13  17      808.12       -0.84    501.61 o 
   0   0  18     1770.60      563.34    424.57 o 
   2   0  18    11514.80    12425.53    931.73 o 
   4   0  18     5303.10     7463.94   1189.24 o 
   6   0  18    16088.33    15573.31   1703.04 o 
   8   0  18     6650.04     6773.79   1186.54 o 
  10   0  18     8307.58     9653.52   1541.09 o 
  12   0  18      272.54     1023.94    769.42 o 
  14   0  18      917.67      343.21    839.46 o 
   0   2  18     4874.00     5695.94    670.30 o 
   1   2  18      313.68      557.28    235.49 o 
   2   2  18     1124.66     1249.08    273.66 o 
   3   2  18      345.81      576.28    374.14 o 
   4   2  18     1536.07     2711.61    552.32 o 
   5   2  18     1734.01     1090.83    470.48 o 
   6   2  18     4746.49     5416.63    728.05 o 
   7   2  18     1170.02      740.06    431.12 o 
   8   2  18      684.28      361.22    446.20 o 
   9   2  18     4958.40     5637.76    805.06 o 
  10   2  18      828.09      359.54    451.83 o 
  11   2  18     3073.04     2666.18    612.22 o 
  12   2  18     1045.33     2427.78    947.61 o 
  13   2  18     1599.27     3358.33    739.15 o 
  14   2  18      778.79      395.36   1547.82 o 
   0   4  18    12117.45    11690.87    944.65 o 
   1   4  18       76.79      672.63    246.66 o 
   2   4  18     4599.65     7801.59    821.71 o 
   3   4  18     1939.77     2194.87    769.64 o 
   4   4  18     5440.75     5439.57    731.08 o 
   5   4  18     1542.93     2111.76    585.88 o 
   6   4  18     4784.59     7390.34   1330.30 o 
   7   4  18      869.57      251.77    409.57 o 
   8   4  18     1837.45     2120.52    565.13 o 
   9   4  18     2836.10     2638.44    585.25 o 
  10   4  18      215.52      604.80    540.53 o 
  11   4  18     1755.03     1993.24    875.00 o 
  12   4  18     1070.09     1061.08    544.31 o 
  13   4  18     2915.49     4440.63   1215.98 o 
  14   4  18      134.33       11.49    410.49 o 
   0   6  18      697.04     1117.74    417.22 o 
   1   6  18     2410.66     2588.11    353.33 o 
   2   6  18     4880.10     4892.36    701.97 o 
   3   6  18     2210.21     2636.28    556.72 o 
   4   6  18     4378.48     5720.16    785.02 o 
   5   6  18     2811.92     2773.93    589.33 o 
   6   6  18     1528.73     2029.78    593.95 o 
   7   6  18     1622.31     2609.12    668.99 o 
   8   6  18     4244.36     4826.75    802.36 o 
   9   6  18       35.73      -24.45    620.61 o 
  10   6  18     1611.40     1606.44    785.86 o 
  11   6  18     3495.75     3794.94    753.95 o 
  12   6  18      684.84      593.68    543.00 o 
  13   6  18      453.27     -105.39   1990.79 o 
   0   8  18      882.15     1081.75    430.75 o 
   1   8  18     1505.56     1641.17    364.72 o 
   2   8  18     3352.74     3404.03    633.50 o 
   3   8  18     2072.87     1891.91    528.89 o 
   4   8  18     4039.49     3989.56    715.94 o 
   5   8  18     1370.80      774.88    573.25 o 
   6   8  18      172.17      987.58    497.06 o 
   7   8  18      588.48     1107.66    513.13 o 
   8   8  18     1743.34     2877.75   1285.48 o 
   9   8  18     3138.29     4399.76    823.81 o 
  10   8  18      433.67      239.08    499.30 o 
  11   8  18     2633.46     2468.84    682.49 o 
   0  10  18     2313.17     2731.35   1082.24 o 
   1  10  18     1124.32      864.79    421.42 o 
   2  10  18     3136.55     4954.03   1224.35 o 
   3  10  18      390.27      382.94    591.73 o 
   4  10  18     3799.13     2881.34    636.59 o 
   5  10  18     1400.17      634.78   1005.41 o 
   6  10  18     5254.30     4617.55   1288.93 o 
   7  10  18     1007.37      672.24    591.87 o 
   8  10  18     7413.00     8257.29   1046.04 o 
   9  10  18      253.64      501.75    510.02 o 
   0  12  18     5012.56     5740.49    820.50 o 
   1  12  18       39.74     1244.83    691.69 o 
   2  12  18     2356.68     3127.80    644.39 o 
   3  12  18      480.23     1408.55    551.68 o 
   4  12  18        7.82      205.41    736.29 o 
   5  12  18       27.01      101.31    681.05 o 
   1   1  19     1922.64     2427.81    820.33 o 
   2   1  19     2648.85     3451.18    593.22 o 
   3   1  19     4869.74     5041.15    700.35 o 
   4   1  19     2475.08     2643.71   1153.08 o 
   5   1  19     3152.31     4984.53    726.04 o 
   6   1  19     1167.95      664.21    509.83 o 
   7   1  19      682.17     -220.09    440.18 o 
   8   1  19     1068.19     1575.96    535.79 o 
   9   1  19     1046.52      562.96    615.22 o 
  10   1  19     3312.47     3234.43    701.50 o 
  11   1  19      419.23       -7.92    925.89 o 
  12   1  19      168.20     -119.98    740.65 o 
   1   3  19     2762.76     3369.05    563.56 o 
   2   3  19     2638.45     3354.83    604.13 o 
   3   3  19     1195.97     1170.12    422.19 o 
   4   3  19      250.92      -39.26    378.41 o 
   5   3  19      114.80      178.58    644.25 o 
   6   3  19     4004.67     3391.61    651.02 o 
   7   3  19      540.78     1589.58    573.02 o 
   8   3  19     3561.12     2992.84    651.27 o 
   9   3  19      347.13      514.31    579.31 o 
  10   3  19     3362.23     4877.63    635.43 o 
  11   3  19      243.06     1021.39    985.56 o 
   1   5  19     6070.24     8277.04    863.93 o 
   2   5  19      299.91     1373.25    481.77 o 
   3   5  19     3737.24     3405.93   1072.51 o 
   4   5  19      460.78      212.00    573.69 o 
   5   5  19     4004.43     3705.96    925.11 o 
   6   5  19      572.54      709.60    670.70 o 
   7   5  19     4685.45     3789.65    693.85 o 
   8   5  19     1201.24     1990.61   1155.77 o 
   9   5  19     3444.46     5186.60    838.23 o 
  10   5  19     2082.60     2010.05    614.47 o 
   1   7  19     2537.14     2317.73    527.27 o 
   2   7  19      664.92     1745.39    536.43 o 
   3   7  19      865.55     1513.45    567.47 o 
   4   7  19      544.29      531.33    424.88 o 
   5   7  19     1028.48     2129.67    579.95 o 
   6   7  19     2183.64     3841.16    717.11 o 
   7   7  19     1959.98     2484.22    624.12 o 
   8   7  19      232.73      306.67    472.97 o 
   9   7  19     2958.29     2526.23    970.45 o 
   2   9  19      545.18      909.70    497.28 o 
   3   9  19     2597.90     2565.87    580.94 o 
   4   9  19     3091.90     2556.79    619.97 o 
   5   9  19     1182.49     2088.95    696.14 o 
   6   9  19       47.05      172.86    566.97 o 
   4   0  20     3053.95     4334.96   1017.13 o 
   6   0  20     4139.13     4306.50   1023.51 o 
   8   0  20      261.59     -709.49    709.49 o 
   3   2  20      690.16     1206.71    479.11 o 
   4   2  20      181.39     -408.31    460.41 o 
   5   2  20      319.20      191.89    436.41 o 
   6   2  20     4998.15     5225.57    816.11 o 
   7   2  20      107.01     -116.24   1208.54 o 
   8   2  20       33.86      218.45    350.43 o 
   3   4  20     1052.59     1381.22    484.00 o 
   4   4  20      410.73      940.19    567.08 o 
   5   4  20     2968.21     3150.63    655.77 o 
   6   4  20     4221.76     5810.14   1618.22 o 
   7   4  20     1414.81     1492.05    601.80 o 
   4   6  20     5264.66     7401.20    929.43 o 
   5   6  20     2000.33     1656.57    604.75 o 
                                                 
